# Supplementary material for: Evaluating the genome and resistome of extensively drug-resistant Klebsiella pneumoniae using native DNA and RNA Nanopore sequencing
Source: Gigascience. 2020 Feb 4;9(2):giaa002. doi: 10.1093/gigascience/giaa002 (PMC6998412; doi:10.1093/gigascience/giaa002)
Supplement: giaa002_Supplemental_Files [file giaa002_supplemental_files.zip]

Archive with 2 entries (2 files):
- #SI_GS_Evaluating_XDRKP#_R2.docx
- GIGA-D-19-00200_operons_+rRNA.xlsx
