# Supplementary material for: Evaluating the genome and resistome of extensively drug-resistant Klebsiella pneumoniae using native DNA and RNA Nanopore sequencing
Source: Gigascience. 2020 Feb 4;9(2):giaa002. doi: 10.1093/gigascience/giaa002 (PMC6998412; doi:10.1093/gigascience/giaa002)
Supplement: giaa002_Supplemental_Files [file giaa002_supplemental_files.zip › GIGA-D-19-00200_operons_+rRNA.xlsx]

## Sheet: Genes
gene1	start	end	chr1	start1	end1	1_GR_13	2_GR_12	16_GR_13	20_GR_12	sum
rpmC_product=50S ribosomal protein L29	432659	432850	1	432659	432850	157	126	286	156	725
rpmI_product=50S ribosomal protein L35	2212652	2212849	1	2212652	2212849	176	135	241	161	713
rplT_product=50S ribosomal protein L20	2212900	2213256	1	2212900	2213256	165	124	223	149	661
rplJ_product=50S ribosomal protein L10	5134774	5135271	1	5134774	5135271	152	113	202	127	594
rplP_product=50S ribosomal protein L16	432249	432659	1	432249	432659	129	98	229	120	576
rplL_product=50S ribosomal protein L7/L12	5134342	5134707	1	5134342	5134707	144	110	181	117	552
rpsQ_product=30S ribosomal protein S17	432850	433104	1	432850	433104	128	98	207	108	541
rpsR_product=30S ribosomal protein S18	4880951	4881178	1	4880951	4881178	149	87	186	102	524
priB_product=Primosomal replication protein N	4881183	4881497	1	4881183	4881497	135	75	165	87	462
rplX_product=50S ribosomal protein L24	433652	433966	1	433652	433966	127	65	158	72	422
rpmD_product=50S ribosomal protein L30	436697	436876	1	436697	436876	123	75	156	64	418
rplI_product=50S ribosomal protein L9	4880460	4880909	1	4880460	4880909	115	70	124	83	392
rplO_product=50S ribosomal protein L15	436880	437314	1	436880	437314	119	62	152	57	390
rplN_product=50S ribosomal protein L14	433270	433641	1	433270	433641	106	54	153	64	377
rpsC_product=30S ribosomal protein S3	431538	432236	1	431538	432236	80	63	136	58	337
rpsF_product=30S ribosomal protein S6	4881503	4881898	1	4881503	4881898	96	51	123	63	333
rpsE_product=30S ribosomal protein S5	436190	436693	1	436190	436693	101	53	123	51	328
rplA_product=50S ribosomal protein L1	5135685	5136389	1	5135685	5136389	85	55	115	69	324
rplE_product=50S ribosomal protein L5	433981	434520	1	433981	434520	97	54	114	45	310
rplV_product=50S ribosomal protein L22	431188	431520	1	431188	431520	84	48	128	46	306
rplR_product=50S ribosomal protein L18	435822	436175	1	435822	436175	103	56	109	38	306
rplK_product=50S ribosomal protein L11	5136393	5136821	1	5136393	5136821	75	48	96	66	285
rpsS_product=30S ribosomal protein S19	430895	431173	1	430895	431173	89	44	116	34	283
rpsN_product=30S ribosomal protein S14	434535	434840	1	434535	434840	90	54	97	34	275
rpmF_product=50S ribosomal protein L32	3372078	3372251	1	3372078	3372251	67	48	96	61	272
rplF_product=50S ribosomal protein L6	435279	435812	1	435279	435812	91	56	94	30	271
yceD_product=Large ribosomal RNA subunit accumulation protein YceD	3372268	3372789	1	3372268	3372789	67	48	94	61	270
rpsH_product=30S ribosomal protein S8	434874	435266	1	434874	435266	84	54	91	30	259
rpmA_product=50S ribosomal protein L27	546991	547248	1	546991	547248	61	40	87	41	229
rplU_product=50S ribosomal protein L21	546659	546970	1	546659	546970	60	40	86	41	227
rplW_product=50S ribosomal protein L23	429737	430039	1	429737	430039	75	30	91	19	215
rplC_product=50S ribosomal protein L3	428495	429124	1	428495	429124	74	24	88	21	207
rpsG_product=30S ribosomal protein S7	422438	422908	1	422438	422908	60	37	63	45	205
rpsD_product=30S ribosomal protein S4	439746	440366	1	439746	440366	60	32	89	23	204
rpmB_product=50S ribosomal protein L28	136123	136359	1	136123	136359	55	38	71	39	203
rpmG_product=50S ribosomal protein L33	136380	136547	1	136380	136547	55	38	70	39	202
rplD_product=50S ribosomal protein L4	429135	429740	1	429135	429740	77	24	81	16	198
atpF_product=ATP synthase subunit b	5366340	5366810	1	5366340	5366810	46	16	100	30	192
rplM_product=50S ribosomal protein L13	513370	513798	1	513370	513798	58	44	64	18	184
rpsI_product=30S ribosomal protein S9	513814	514206	1	513814	514206	58	44	64	18	184
rplB_product=50S ribosomal protein L2	430057	430878	1	430057	430878	64	25	73	20	182
rpsJ_product=rpsJ is a tetracycline resistance protein identified in Neisseria gonorrhoeae. Tetracycline resistance is conferred by binding to the ribosome as a 30S ribosomal protection protein.	428151	428462	1	428151	428462	60	17	79	19	175
rpsM_product=30S ribosomal protein S13	438950	439306	1	438950	439306	50	25	74	18	167
infC_product=Translation initiation factor IF-3	2212125	2212559	1	2212125	2212559	46	35	58	28	167
atpE_product=ATP synthase subunit c	5366050	5366289	1	5366050	5366289	40	12	83	25	160
atpH_product=ATP synthase subunit delta	5366825	5367358	1	5366825	5367358	34	11	76	17	138
rimM_product=Ribosome maturation factor RimM	1246900	1247448	1	1246900	1247448	38	17	47	15	117
rpsP_product=30S ribosomal protein S16	1246633	1246881	1	1246633	1246881	36	16	38	13	103
Escherichia coli EF-Tu mutants conferring resistance to Pulvomycin_1_product=Sequence variants of Escherichia coli elongation factor Tu that confer resistance to Pulvomycin	425189	426373	1	425189	426373	14	55	23	8	100
Escherichia coli EF-Tu mutants conferring resistance to Pulvomycin_3_product=Sequence variants of Escherichia coli elongation factor Tu that confer resistance to Pulvomycin	4536625	4536900	1	4536625	4536900	0	100	0	0	100
acpP_product=Acyl carrier protein	3367631	3367867	1	3367631	3367867	23	7	54	14	98
Escherichia coli EF-Tu mutants conferring resistance to Pulvomycin_4_product=Sequence variants of Escherichia coli elongation factor Tu that confer resistance to Pulvomycin	4536897	4537808	1	4536897	4537808	0	96	0	0	96
frdC_product=Fumarate reductase subunit C	4924854	4925249	1	4924854	4925249	8	15	42	14	79
rplQ_product=50S ribosomal protein L17	441422	441808	1	441422	441808	24	16	31	6	77
tetT_1_product=Tet(T) is a ribosomal protection protein of streptococci. It is similar to Tet(Q).	423005	425119	1	423005	425119	20	0	36	15	71
secB_product=Protein-export protein SecB	160138	160605	1	160138	160605	14	10	31	13	68
2.7.7.6_locus_tag=all_00770	780539	781528	1	780539	781528	0	0	68	0	68
rplS_product=50S ribosomal protein L19	1248287	1248634	1	1248287	1248634	20	12	23	8	63
frdD_product=Fumarate reductase subunit D	4925260	4925619	1	4925260	4925619	6	10	32	12	60
grxC_product=Glutaredoxin 3	159826	160077	1	159826	160077	13	8	28	8	57
recR_product=Recombination protein RecR	4103865	4104470	1	4103865	4104470	20	7	21	9	57
ybaB_product=Nucleoid-associated protein YbaB	4104470	4104802	1	4104470	4104802	20	7	21	9	57
pal_product=Peptidoglycan-associated lipoprotein	3763509	3764033	1	3763509	3764033	14	5	28	9	56
Escherichia coli EF-Tu mutants conferring resistance to Pulvomycin_2_product=Sequence variants of Escherichia coli elongation factor Tu that confer resistance to Pulvomycin	3854651	3854890	1	3854651	3854890	0	55	0	0	55
nusG_product=Transcription termination/antitermination protein NusG	5136978	5137523	1	5136978	5137523	15	9	16	11	51
2.7.7.6_locus_tag=all_00420	445808	446797	1	445808	446797	48	0	0	0	48
3.6.3.14_locus_tag=all_01208	1247391	1248932	1	1247391	1248932	0	0	45	0	45
1.10.3.14_locus_tag=all_02763	2890991	2891107	1	2890991	2891107	0	0	45	0	45
tsf_product=Elongation factor Ts	4390803	4391654	1	4390803	4391654	12	9	15	7	43
atpG_product=ATP synthase gamma chain	5368963	5369826	1	5368963	5369826	7	4	20	12	43
nusB_product=N utilization substance protein B	4194211	4194630	1	4194211	4194630	16	3	18	4	41
LpxA_1_product=The LpxA gene is widely known to be involved in the biosynthesis of lipid A in Gram-negative bacteria and mutations to this gene may cause resistance to antimicrobial peptides that target the outer membrane	4379108	4379896	1	4379108	4379896	13	7	17	4	41
accB_product=Biotin carboxyl carrier protein of acetyl-CoA carboxylase	485573	486040	1	485573	486040	12	4	20	4	40
2.1.1.228_locus_tag=all_05055	5307708	5308475	1	5307708	5308475	0	0	40	0	40
antibiotic resistant fabG_18_product=fabG is a 3-oxoacyl-acyl carrier protein reductase involved in lipid metabolism and fatty acid biosynthesis.The bacterial biocide Triclosan blocks the final reduction step in fatty acid elongation%2C inhibiting biosynthesis. Point mutations in fabG can confer resistance to Triclosan.	3290611	3291345	1	3290611	3291345	0	0	39	0	39
cpoB_product=Cell division coordinator CpoB	3762705	3763499	1	3762705	3763499	9	2	22	5	38
rpsB_product=30S ribosomal protein S2	4391774	4392499	1	4391774	4392499	11	8	12	4	35
sspA_product=Stringent starvation protein A	514518	515156	1	514518	515156	4	3	19	8	34
sspB_product=Stringent starvation protein B	515160	515654	1	515160	515654	4	3	19	8	34
yqjE_product=Inner membrane protein YqjE	613291	613689	1	613291	613689	7	1	15	11	34
skp_product=Chaperone protein Skp	4381490	4381975	1	4381490	4381975	6	3	17	8	34
1.10.3.14_locus_tag=all_02762	2889836	2890975	1	2889836	2890975	0	0	33	0	33
AAC(6')-Ib7_product=AAC(6')-Ib7 is a plasmid-encoded aminoglycoside acetyltransferase in E. cloacae and C. freundii	9442	10047	5	40009442	40010047	0	11	1	17	29
LpxC_product=The LpxC gene is widely known to be involved in the biosynthesis of lipid A in Gram-negative bacteria and mutations to this gene may cause resistance to antimicrobial peptides that target the outer membrane	4490106	4491023	1	4490106	4491023	5	3	16	4	28
ftsZ_product=Cell division protein FtsZ	4491124	4492275	1	4491124	4492275	5	3	15	4	27
hycG_product=Formate hydrogenlyase subunit 7	1143888	1144655	1	1143888	1144655	8	2	1	15	26
2.7.7.6_locus_tag=all_04355	4551827	4552816	1	4551827	4552816	0	26	0	0	26
2.1.1.228_locus_tag=all_01179	1206385	1207152	1	1206385	1207152	25	0	0	0	25
3.6.3.14_locus_tag=all_01206	1245068	1246450	1	1245068	1246450	0	0	25	0	25
iscU_product=Iron-sulfur cluster assembly scaffold protein IscU	1325079	1325465	1	1325079	1325465	4	3	10	8	25
atpB_product=ATP synthase subunit a	5365185	5366000	1	5365185	5366000	7	1	15	2	25
1.3.5.1_locus_tag=all_01622	1686007	1686741	1	1686007	1686741	0	0	24	0	24
Mycobacterium tuberculosis kasA mutant conferring resistance to isoniazid_2_product=Specific mutations on the Mycobacterium tuberculosis kasA gene resulting in lowered affinity of isoniazid%2C resulting in resistance	3291882	3293123	1	3291882	3293123	0	0	24	0	24
yebC_product=putative transcriptional regulatory protein YebC	1994561	1995301	1	1994561	1995301	4	4	9	6	23
LpxA_2_product=The LpxA gene is widely known to be involved in the biosynthesis of lipid A in Gram-negative bacteria and mutations to this gene may cause resistance to antimicrobial peptides that target the outer membrane	4380461	4381486	1	4380461	4381486	6	3	6	8	23
tmrB_product=tmrB is an ATP-binding tunicamycin resistance protein found in Bacillus subtilis	57121	57663	2	10057121	10057663	0	0	23	0	23
sul1_2_product=Sul1 is a sulfonamide resistant dihydropteroate synthase of Gram-negative bacteria. It is linked to other resistance genes of class 1 integrons.	139667	140638	3	20139667	20140638	22	0	1	0	23
mlaC_product=putative phospholipid-binding protein MlaC	542272	542907	1	542272	542907	3	3	12	4	22
atpC_product=ATP synthase epsilon chain	1244628	1245047	1	1244628	1245047	4	1	17	0	22
2.7.1.196_locus_tag=all_01439	1492216	1492533	1	1492216	1492533	0	0	22	0	22
2.7.1.205_locus_tag=all_01440	1492537	1492842	1	1492537	1492842	0	0	22	0	22
cbiN_product=Cobalt transport protein CbiN	1016472	1016753	1	1016472	1016753	2	3	11	5	21
3.4.23.51_locus_tag=all_01121	1145055	1145525	1	1145055	1145525	0	0	0	20	20
1.10.3.14_locus_tag=all_03648	3768877	3768993	1	3768877	3768993	0	0	0	20	20
rseA_product=Anti-sigma-E factor RseA	1284255	1284905	1	1284255	1284905	2	3	13	1	19
1.10.3.14_locus_tag=all_03383	3549243	3549359	1	3549243	3549359	19	0	0	0	19
fdoI_product=Formate dehydrogenase%2C cytochrome b556(fdo) subunit	5316236	5316871	1	5316236	5316871	7	3	4	5	19
minD_product=Septum site-determining protein MinD	2056524	2057336	1	2056524	2057336	2	3	8	5	18
cbiM_product=Cobalt transport protein CbiM	1015733	1016470	1	1015733	1016470	3	2	7	5	17
minE_product=Cell division topological specificity factor	2056251	2056520	1	2056251	2056520	2	3	7	5	17
antibiotic resistant fabG_27_product=fabG is a 3-oxoacyl-acyl carrier protein reductase involved in lipid metabolism and fatty acid biosynthesis.The bacterial biocide Triclosan blocks the final reduction step in fatty acid elongation%2C inhibiting biosynthesis. Point mutations in fabG can confer resistance to Triclosan.	3177200	3177934	1	3177200	3177934	17	0	0	0	17
exbB_2_product=Biopolymer transport protein ExbB	3767344	3768036	1	3767344	3768036	10	0	4	3	17
2.1.1.228_locus_tag=all_05165	5357709	5358476	1	5357709	5358476	0	17	0	0	17
AAC(3)-IIa_product=AAC(3)-IIa is a plasmid-encoded aminoglycoside acetyltransferase in K. pneumoniae%2C E. cloacae%2C Actinobacillus pleuropneumoniae%2C S. typhimurium%2C Citrobacter freundii%2C and P. aeruginosa.	56248	57108	2	10056248	10057108	0	0	17	0	17
dmsB_1_product=Anaerobic dimethyl sulfoxide reductase chain B	3121406	3122023	1	3121406	3122023	0	1	15	0	16
dmsC_1_product=Anaerobic dimethyl sulfoxide reductase chain C	3122025	3122888	1	3122025	3122888	0	1	15	0	16
cyoD_product=Cytochrome bo(3) ubiquinol oxidase subunit 4	4171569	4171898	1	4171569	4171898	8	3	0	5	16
yjiA_product=putative GTP-binding protein YjiA	4695798	4696754	1	4695798	4696754	0	1	12	3	16
bsmA_product=Lipoprotein BsmA	4891543	4891851	1	4891543	4891851	0	1	10	5	16
aadA12_product=aadA12 is an integron-encoded aminoglycoside nucleotidyltransferase gene in E. coli%2C Yersinia enterocolitica and S. enterica	9103	9360	5	40009103	40009360	0	0	0	16	16
mlaD_product=putative phospholipid ABC transporter-binding protein MlaD	541702	542253	1	541702	542253	2	2	8	3	15
mlaB_product=putative phospholipid ABC transporter-binding protein MlaB	542907	543197	1	542907	543197	2	1	9	3	15
sdaC_1_product=Serine transporter	1052402	1053691	1	1052402	1053691	1	0	12	2	15
3.4.23.51_locus_tag=all_01076	1108021	1108491	1	1108021	1108491	15	0	0	0	15
2.5.1.78_locus_tag=all_02304	2414407	2414877	1	2414407	2414877	0	0	15	0	15
exbD_2_product=Biopolymer transport protein ExbD	3766912	3767340	1	3766912	3767340	9	0	4	2	15
2.5.1.78_locus_tag=all_03751	3946784	3947254	1	3946784	3947254	15	0	0	0	15
3.6.3.14_locus_tag=all_05136	5367371	5368912	1	5367371	5368912	0	0	0	15	15
2.7.7.6_locus_tag=all_00416	440392	441381	1	440392	441381	0	0	0	14	14
yhbY_product=RNA-binding protein YhbY	551851	552183	1	551851	552183	5	2	5	2	14
4.2.1.10_locus_tag=all_00713	735260	735712	1	735260	735712	0	0	14	0	14
hypC_product=Hydrogenase isoenzymes formation protein HypC	1136028	1136300	1	1136028	1136300	3	6	0	5	14
bamC_product=Outer membrane protein assembly factor BamC	1423999	1425033	1	1423999	1425033	5	1	5	3	14
1.10.3.14_locus_tag=all_03649	3769009	3770148	1	3769009	3770148	0	0	0	14	14
4.2.1.59_locus_tag=all_03940	4136466	4136921	1	4136466	4136921	14	0	0	0	14
1.1.99.33_locus_tag=all_04792	4996513	4996932	1	4996513	4996932	0	0	0	14	14
1.1.99.33_locus_tag=all_04793	4996981	4998660	1	4996981	4998660	0	0	0	14	14
3.6.3.14_locus_tag=all_04856	5142247	5143788	1	5142247	5143788	14	0	0	0	14
ssb_3_product=Single-stranded DNA-binding protein	70090	70617	3	20070090	20070617	0	0	14	0	14
4.3.1.17_locus_tag=all_00072	79313	80680	1	79313	80680	0	0	13	0	13
greA_product=Transcription elongation factor GreA	551222	551698	1	551222	551698	4	2	5	2	13
2.1.1.228_locus_tag=all_01227	1247480	1248247	1	1247480	1248247	0	0	0	13	13
rseB_product=Sigma-E factor regulatory protein RseB	1284905	1285861	1	1284905	1285861	0	4	7	2	13
iscA_1_product=Iron-binding protein IscA	1325483	1325806	1	1325483	1325806	4	0	0	9	13
fdx_product=2Fe-2S ferredoxin	1328264	1328599	1	1328264	1328599	2	2	5	4	13
2.3.1.39_locus_tag=all_03147	3289669	3290598	1	3289669	3290598	0	0	13	0	13
frr_product=Ribosome-recycling factor	4389219	4389776	1	4389219	4389776	3	2	5	3	13
iscA_2_product=Iron-binding protein IscA	5230157	5230480	1	5230157	5230480	0	3	10	0	13
aadA12_1_product=aadA12 is an integron-encoded aminoglycoside nucleotidyltransferase gene in E. coli%2C Yersinia enterocolitica and S. enterica	12529	12786	2	10012529	10012786	0	13	0	0	13
higB2_2_product=Putative toxin HigB2	3749	4099	3	20003749	20004099	2	1	10	0	13
APH(3')-Ia_2_product=APH(3')-Ia is a transposon-encoded aminoglycoside phosphotransferase in E. coli and S. enterica. It is identical at the protein sequence to APH(3')-Ic%2C an aminoglycoside phosphotransferase encoded by plasmids%2C transposons and genomic islands in K. pneumoniae%2C A. baumannii%2C S. marcescens%2C Corynebacterium spp.%2C Photobacterium spp. and Citrobacter spp.	106691	107506	6	50106691	50107506	13	0	0	0	13
cbiQ_product=Cobalt transport protein CbiQ	1016740	1017417	1	1016740	1017417	0	2	8	2	12
1.10.3.14_locus_tag=all_03384	3549375	3550514	1	3549375	3550514	12	0	0	0	12
hupA_product=DNA-binding protein HU-alpha	5111385	5111657	1	5111385	5111657	5	0	5	2	12
dauR_product=Transcriptional regulator DauR	420080	420802	1	420080	420802	1	0	6	4	11
gcvH_product=Glycine cleavage system H protein	860201	860590	1	860201	860590	3	2	4	2	11
rpoE_product=ECF RNA polymerase sigma-E factor	1283647	1284222	1	1283647	1284222	2	1	7	1	11
bamB_product=Outer membrane protein assembly factor BamB	1347204	1348382	1	1347204	1348382	2	2	5	2	11
kdpC_product=Potassium-transporting ATPase KdpC subunit	2860984	2861559	1	2860984	2861559	4	1	6	0	11
2.7.1.6_locus_tag=all_02786	2905589	2906737	1	2905589	2906737	0	0	11	0	11
cyoC_product=Cytochrome bo(3) ubiquinol oxidase subunit 3	4170958	4171569	1	4170958	4171569	4	3	0	4	11
arnA_3_product=arnA modifies lipid A with 4-amino-4-deoxy-L-arabinose (Ara4N) which allows gram-negative bacteria to resist the antimicrobial activity of cationic antimicrobial peptides and antibiotics such as polymyxin. arnA is found in E. coli and P. aeruginosa.	4557712	4558659	1	4557712	4558659	7	4	0	0	11
fdoH_product=Formate dehydrogenase-O iron-sulfur subunit	5315337	5316239	1	5315337	5316239	3	3	1	4	11
higA1_3_product=Antitoxin HigA1	4104	4406	3	20004104	20004406	1	0	10	0	11
2.7.2.3_locus_tag=all_00273	284567	285730	1	284567	285730	0	0	10	0	10
lptA_product=Lipopolysaccharide export system protein LptA	684990	685535	1	684990	685535	2	1	7	0	10
6.3.4.14_locus_tag=all_00715	736213	737562	1	736213	737562	0	0	10	0	10
lpfA_1_product=putative major fimbrial subunit LpfA	868943	869479	1	868943	869479	10	0	0	0	10
1.1.1.94_locus_tag=all_01028	1058785	1059804	1	1058785	1059804	0	0	10	0	10
1.6.5.11_locus_tag=all_01118	1143346	1143888	1	1143346	1143888	0	0	0	10	10
1.10.3.14_locus_tag=all_02353	2434134	2434250	1	2434134	2434250	0	10	0	0	10
3.4.14.-_locus_tag=all_02769	2894624	2895916	1	2894624	2895916	0	0	10	0	10
5.1.3.3_locus_tag=all_02785	2904552	2905595	1	2904552	2905595	0	0	10	0	10
2.7.7.38_locus_tag=all_03012	3144047	3144793	1	3144047	3144793	0	0	10	0	10
lpoB_product=Penicillin-binding protein activator LpoB	3358517	3359164	1	3358517	3359164	0	1	7	2	10
antibiotic resistant fabG_22_product=fabG is a 3-oxoacyl-acyl carrier protein reductase involved in lipid metabolism and fatty acid biosynthesis.The bacterial biocide Triclosan blocks the final reduction step in fatty acid elongation%2C inhibiting biosynthesis. Point mutations in fabG can confer resistance to Triclosan.	3368078	3368812	1	3368078	3368812	0	0	1	9	10
LRA-19_product=LRA-19 is a beta-lactamase isolated from soil samples in Alaska	3501208	3501855	1	3501208	3501855	1	1	7	1	10
dmsB_2_product=Anaerobic dimethyl sulfoxide reductase chain B	3536645	3537262	1	3536645	3537262	3	3	0	4	10
1.1.99.33_locus_tag=all_04513	4771288	4771707	1	4771288	4771707	10	0	0	0	10
1.1.99.33_locus_tag=all_04514	4771756	4773435	1	4771756	4773435	10	0	0	0	10
2.7.1.205_locus_tag=all_04906	5123279	5123584	1	5123279	5123584	0	0	0	10	10
2.7.1.196_locus_tag=all_04907	5123588	5123905	1	5123588	5123905	0	0	0	10	10
3.1.3.89_locus_tag=all_05437	51710	52315	3	20051710	20052315	0	0	10	0	10
ssb_2_product=Single-stranded DNA-binding protein	70094	70621	4	30070094	30070621	8	2	0	0	10
APH(3')-Ia_1_product=APH(3')-Ia is a transposon-encoded aminoglycoside phosphotransferase in E. coli and S. enterica. It is identical at the protein sequence to APH(3')-Ic%2C an aminoglycoside phosphotransferase encoded by plasmids%2C transposons and genomic islands in K. pneumoniae%2C A. baumannii%2C S. marcescens%2C Corynebacterium spp.%2C Photobacterium spp. and Citrobacter spp.	27140	27955	5	40027140	40027955	10	0	0	0	10
4.1.2.13_locus_tag=all_00272	283390	284469	1	283390	284469	0	0	9	0	9
sdhE_product=FAD assembly factor SdhE	873090	873356	1	873090	873356	1	1	5	2	9
ygfX_product=Inner membrane protein YgfX	873337	873747	1	873337	873747	1	1	5	2	9
hycA_product=Formate hydrogenlyase regulatory protein HycA	1137721	1138170	1	1137721	1138170	3	1	0	5	9
ratA_product=Ribosome association toxin RatA	1238014	1238451	1	1238014	1238451	1	0	6	2	9
pasI_product=Persistence and stress-resistance antitoxin PasI	1238441	1238731	1	1238441	1238731	1	0	6	2	9
groL_1_product=60 kDa chaperonin	1670713	1672359	1	1670713	1672359	0	1	8	0	9
2.7.4.22_locus_tag=all_02112	2220181	2220906	1	2220181	2220906	0	0	9	0	9
focA_product=putative formate transporter 1	3530071	3530928	1	3530071	3530928	3	1	4	1	9
dmsC_2_product=Anaerobic dimethyl sulfoxide reductase chain C	3535780	3536643	1	3535780	3536643	3	2	0	4	9
clpS_product=ATP-dependent Clp protease adapter protein ClpS	3557117	3557434	1	3557117	3557434	2	0	6	1	9
cspD_product=Cold shock-like protein CspD	3557760	3557981	1	3557760	3557981	2	0	6	1	9
ycgZ_product=putative two-component-system connector protein YcgZ	3742517	3742762	1	3742517	3742762	0	2	0	7	9
qacH_1_product=qacH is a subunit of the qac multidrug efflux pump in Vibrio cholerae	3758680	3759042	1	3758680	3759042	3	2	4	0	9
abeS_product=AbeS in an efflux pump of the SMR family of transporters found in Acinetobacter baumannii.	3759029	3759358	1	3759029	3759358	3	2	4	0	9
tetT_3_product=Tet(T) is a ribosomal protection protein of streptococci. It is similar to Tet(Q).	4534441	4536555	1	4534441	4536555	0	9	0	0	9
groS_product=10 kDa chaperonin	4943998	4944291	1	4943998	4944291	0	1	6	2	9
3.1.3.23_locus_tag=all_04811	5046278	5046937	1	5046278	5046937	0	0	9	0	9
4.2.1.10_locus_tag=all_00453	475665	476117	1	475665	476117	8	0	0	0	8
mreC_product=Cell shape-determining protein MreC	492208	493200	1	492208	493200	0	1	5	2	8
rapZ_product=RNase adapter protein RapZ	688663	689517	1	688663	689517	3	1	4	0	8
fim_1_product=Fimbrial subunit type 1	869550	870098	1	869550	870098	8	0	0	0	8
arnE_product=putative 4-amino-4-deoxy-L-arabinose-phosphoundecaprenol flippase subunit ArnE	921821	922159	1	921821	922159	2	2	4	0	8
hypD_product=Hydrogenase isoenzymes formation protein HypD	1134907	1136028	1	1134907	1136028	3	3	0	2	8
yqaA_product=Inner membrane protein YqaA	1175959	1176387	1	1175959	1176387	1	0	6	1	8
2.1.1.163_locus_tag=all_01400	1450777	1451532	1	1450777	1451532	0	0	8	0	8
5.2.1.8_locus_tag=all_01947	2025794	2026243	1	2025794	2026243	0	0	8	0	8
antibiotic resistant fabG_15_product=fabG is a 3-oxoacyl-acyl carrier protein reductase involved in lipid metabolism and fatty acid biosynthesis.The bacterial biocide Triclosan blocks the final reduction step in fatty acid elongation%2C inhibiting biosynthesis. Point mutations in fabG can confer resistance to Triclosan.	2031816	2032550	1	2031816	2032550	0	8	0	0	8
1.10.3.14_locus_tag=all_02761	2888252	2889820	1	2888252	2889820	0	0	8	0	8
1.6.5.2_protein_id=gnl|Prokka|all_03088	3228069	3228665	1	3228069	3228665	0	0	8	0	8
Mycobacterium tuberculosis kasA mutant conferring resistance to isoniazid_4_product=Specific mutations on the Mycobacterium tuberculosis kasA gene resulting in lowered affinity of isoniazid%2C resulting in resistance	3366300	3367541	1	3366300	3367541	0	3	0	5	8
3.1.2.-_locus_tag=all_03381	3548399	3548803	1	3548399	3548803	8	0	0	0	8
1.3.5.1_locus_tag=all_03491	3637196	3637930	1	3637196	3637930	0	8	0	0	8
ariR_product=putative two-component-system connector protein AriR	3743234	3743512	1	3743234	3743512	0	2	0	6	8
ihfA_product=Integration host factor subunit alpha	4405458	4405757	1	4405458	4405757	3	2	3	0	8
manY_product=PTS system mannose-specific EIIC component	4580879	4581679	1	4580879	4581679	3	2	3	0	8
1.3.5.1_locus_tag=all_04442	4698768	4699502	1	4698768	4699502	8	0	0	0	8
3.4.23.51_locus_tag=all_05059	5255284	5255754	1	5255284	5255754	0	8	0	0	8
hspA_product=Spore protein SP21	91958	92527	2	10091958	10092527	0	0	8	0	8
qacH_3_product=qacH is a subunit of the qac multidrug efflux pump in Vibrio cholerae	140632	140979	3	20140632	20140979	7	0	1	0	8
1.1.1.94_locus_tag=all_00156	160605	161624	1	160605	161624	0	0	0	7	7
arnA_2_product=arnA modifies lipid A with 4-amino-4-deoxy-L-arabinose (Ara4N) which allows gram-negative bacteria to resist the antimicrobial activity of cationic antimicrobial peptides and antibiotics such as polymyxin. arnA is found in E. coli and P. aeruginosa.	446277	447224	1	446277	447224	0	0	4	3	7
fis_product=DNA-binding protein Fis	479882	480178	1	479882	480178	2	0	3	2	7
mreB_product=Rod shape-determining protein MreB	491094	492137	1	491094	492137	0	1	5	1	7
mlaE_product=putative phospholipid ABC transporter permease protein MlaE	540915	541697	1	540915	541697	2	1	3	1	7
nusA_product=Transcription termination/antitermination protein NusA	562554	564041	1	562554	564041	1	1	4	1	7
hpf_2_product=Ribosome hibernation promoting factor	687771	688058	1	687771	688058	0	0	7	0	7
2.7.1.-_locus_tag=all_00673	688129	688617	1	688129	688617	0	0	7	0	7
arnF_product=putative 4-amino-4-deoxy-L-arabinose-phosphoundecaprenol flippase subunit ArnF	921441	921821	1	921441	921821	2	2	3	0	7
hypB_product=Hydrogenase isoenzymes nickel incorporation protein HypB	1136291	1137163	1	1136291	1137163	0	3	0	4	7
6.3.3.1_locus_tag=all_01282	1327900	1328937	1	1327900	1328937	7	0	0	0	7
4.2.1.59_locus_tag=all_02121	2230478	2230933	1	2230478	2230933	0	0	7	0	7
3.4.11.18_locus_tag=all_02610	2722639	2723421	1	2722639	2723421	0	0	0	7	7
4.2.1.59_locus_tag=all_02993	3092985	3093440	1	3092985	3093440	0	7	0	0	7
Mycobacterium tuberculosis kasA mutant conferring resistance to isoniazid_3_product=Specific mutations on the Mycobacterium tuberculosis kasA gene resulting in lowered affinity of isoniazid%2C resulting in resistance	3175422	3176663	1	3175422	3176663	7	0	0	0	7
2.5.1.-_locus_tag=all_03728	3924044	3924931	1	3924044	3924931	7	0	0	0	7
folD_product=Bifunctional protein FolD protein	4071602	4072468	1	4071602	4072468	0	0	3	4	7
clpX_product=ATP-dependent Clp protease ATP-binding subunit ClpX	4160714	4161988	1	4160714	4161988	1	1	4	1	7
3.1.22.4_locus_tag=all_04463	4626465	4626986	1	4626465	4626986	0	0	7	0	7
3.6.1.67_locus_tag=all_04465	4627789	4628232	1	4627789	4628232	0	0	7	0	7
4.1.3.36_locus_tag=all_04788	5018652	5019509	1	5018652	5019509	0	0	7	0	7
3.6.3.14_locus_tag=all_04858	5144729	5146111	1	5144729	5146111	7	0	0	0	7
tatB_product=Sec-independent protein translocase protein TatB	5161417	5161953	1	5161417	5161953	1	0	5	1	7
era_product=GTPase Era	5264819	5265724	1	5264819	5265724	3	2	2	0	7
rmtB_product=RmtB is a 16S rRNA methyltransferase that targets mature or nearly mature 30S subunits. It transfers a methyl group from S-adenosyl-L-methionine to N7-G1405 of the 16S rRNA%2C an aminoglycoside binding site.	130352	131107	3	20130352	20131107	1	2	4	0	7
tetA(48)_1_product=TetA(48) is a Tetracycline efflux pump described in Paenibacillus sp. LC231%2C a strain of Paenibacillus isolated from Lechuguilla Cave%2C NM%2C USA. Described by Pawlowski et al. 2016.	113399	114223	1	113399	114223	0	0	6	0	6
3.1.-.-_locus_tag=all_00302	317304	317720	1	317304	317720	0	0	6	0	6
dsrF_product=Intracellular sulfur oxidation protein DsrF	421188	421547	1	421188	421547	1	0	3	2	6
tusB_product=Protein TusB	421555	421842	1	421555	421842	1	0	4	1	6
6.3.4.14_locus_tag=all_00451	473815	475164	1	473815	475164	6	0	0	0	6
rimP_product=Ribosome maturation factor RimP	562074	562526	1	562074	562526	1	1	3	1	6
yhbE_product=putative inner membrane transporter YhbE	673468	674433	1	673468	674433	3	1	2	0	6
tetA(48)_3_product=TetA(48) is a Tetracycline efflux pump described in Paenibacillus sp. LC231%2C a strain of Paenibacillus isolated from Lechuguilla Cave%2C NM%2C USA. Described by Pawlowski et al. 2016.	685542	686267	1	685542	686267	1	0	5	0	6
mdaB_product=Modulator of drug activity B	704307	704888	1	704307	704888	2	0	1	3	6
arnA_1_product=arnA modifies lipid A with 4-amino-4-deoxy-L-arabinose (Ara4N) which allows gram-negative bacteria to resist the antimicrobial activity of cationic antimicrobial peptides and antibiotics such as polymyxin. arnA is found in E. coli and P. aeruginosa.	774696	775643	1	774696	775643	3	0	3	0	6
2.8.1.-_locus_tag=all_00804	800731	801117	1	800731	801117	0	0	6	0	6
6.1.1.3_locus_tag=all_00750	829753	831681	1	829753	831681	0	6	0	0	6
fimC_1_product=Chaperone protein FimC	906561	907265	1	906561	907265	5	0	0	1	6
gcvR_product=Glycine cleavage system transcriptional repressor	1422384	1422950	1	1422384	1422950	2	2	0	2	6
tatC_product=Sec-independent protein translocase protein TatC	1454712	1455491	1	1454712	1455491	1	0	5	0	6
pspD_product=Phage shock protein D	1753320	1753538	1	1753320	1753538	4	2	0	0	6
pspC_product=Phage shock protein C	1753567	1753926	1	1753567	1753926	4	2	0	0	6
3.1.22.4_locus_tag=all_01913	1995336	1995857	1	1995336	1995857	0	0	0	6	6
3.4.23.36_locus_tag=all_01946	2025178	2025678	1	2025178	2025678	0	0	6	0	6
1.10.3.14_locus_tag=all_02354	2434266	2435405	1	2434266	2435405	0	6	0	0	6
3.6.3.12_locus_tag=all_02739	2861570	2863618	1	2861570	2863618	0	0	6	0	6
3.4.14.-_locus_tag=all_03377	3544431	3545723	1	3544431	3545723	6	0	0	0	6
grxA_product=Glutaredoxin 1	3592702	3592965	1	3592702	3592965	0	0	4	2	6
ybjM_product=Inner membrane protein YbjM	3592972	3593355	1	3592972	3593355	1	0	3	2	6
2.3.1.57_locus_tag=all_03628	3776101	3776661	1	3776101	3776661	0	0	6	0	6
ybbJ_product=Inner membrane protein YbbJ	4088260	4088718	1	4088260	4088718	1	0	4	1	6
2.7.7.6_locus_tag=all_04052	4229283	4229558	1	4229283	4229558	0	6	0	0	6
1.3.5.1_locus_tag=all_04719	4924109	4924843	1	4924109	4924843	0	0	0	6	6
cbpA_product=Curved DNA-binding protein	4966639	4967556	1	4966639	4967556	0	0	4	2	6
cbpM_product=Chaperone modulatory protein CbpM	4967556	4967861	1	4967556	4967861	0	0	4	2	6
4.2.1.113_locus_tag=all_04787	5017687	5018652	1	5017687	5018652	0	0	6	0	6
1.6.5.11_locus_tag=all_04797	5029952	5030254	1	5029952	5030254	0	0	6	0	6
2.7.3.9_locus_tag=all_04890	5122561	5124288	1	5122561	5124288	0	0	6	0	6
tatA_product=Sec-independent protein translocase protein TatA	5161957	5162208	1	5161957	5162208	1	0	4	1	6
3.1.3.-_locus_tag=all_05129	5381299	5381865	1	5381299	5381865	0	0	6	0	6
6.6.1.2_locus_tag=all_04937	46530	47498	2	10046530	10047498	6	0	0	0	6
ANT(2'')-Ia_product=Plasmid or integron-encoded nucleotidylylation of 2-deoxystreptamine aminoglycosides at the hydroxyl group at position 2'' in P. aeruginosa%2C K. pneumoniae%2C Morganella morganii%2C E. coli%2C S. typhimurium%2C C. freundii and A. baumannii	145133	145666	3	20145133	20145666	3	0	3	0	6
PmrF_1_product=PmrF is required for the synthesis and transfer of 4-amino-4-deoxy-L-arabinose (Ara4N) to Lipid A%2C which allows gram-negative bacteria to resist the antimicrobial activity of cationic antimicrobial peptides and antibiotics such as polymyxin	294245	295228	1	294245	295228	2	0	2	1	5
ftsX_product=Cell division protein FtsX	311393	312448	1	311393	312448	2	1	1	1	5
2.8.1.-_locus_tag=all_00382	420802	421188	1	420802	421188	0	0	0	5	5
mreD_product=Rod shape-determining protein MreD	493200	493688	1	493200	493688	1	1	1	2	5
lptC_product=Lipopolysaccharide export system protein LptC	536754	537329	1	536754	537329	1	0	3	1	5
mzrA_product=Modulator protein MzrA	614561	614947	1	614561	614947	1	0	2	2	5
macB_5_product=MacB is an ATP-binding cassette (ABC) transporter that exports macrolides with 14- or 15- membered lactones. It forms an antibiotic efflux complex with MacA and TolC.	910520	911188	1	910520	911188	2	1	2	0	5
nikR_product=Nickel-responsive regulator	935698	936096	1	935698	936096	1	2	2	0	5
1.3.1.106_locus_tag=all_00941	961770	962555	1	961770	962555	5	0	0	0	5
4.99.1.3_locus_tag=all_00942	962566	963360	1	962566	963360	5	0	0	0	5
1.6.5.11_locus_tag=all_01073	1106312	1106854	1	1106312	1106854	5	0	0	0	5
1.-.-.-_locus_tag=all_01114	1138253	1138861	1	1138253	1138861	0	0	0	5	5
tet32_product=Tet32 is a tetracycline resistance gene similar to Tet(O)%2C and binds to the ribosome to confer tetracycline resistance as a ribosomal protection protein.	1286523	1288322	1	1286523	1288322	2	0	2	1	5
3.5.99.10_locus_tag=all_01488	1544937	1545317	1	1544937	1545317	0	0	5	0	5
lamB_2_product=Maltoporin	1554049	1555338	1	1554049	1555338	0	0	5	0	5
1.17.1.-_locus_tag=all_01516	1566969	1567223	1	1566969	1567223	5	0	0	0	5
1.17.4.1_locus_tag=all_01517	1567223	1568353	1	1567223	1568353	5	0	0	0	5
1.17.1.-_locus_tag=all_01571	1596769	1597023	1	1596769	1597023	0	0	0	5	5
1.17.4.1_locus_tag=all_01572	1597023	1598153	1	1597023	1598153	0	0	0	5	5
1.17.7.4_locus_tag=all_01948	2026245	2027195	1	2026245	2027195	0	0	5	0	5
yacG_product=DNA gyrase inhibitor YacG	2124818	2125012	1	2124818	2125012	1	0	4	0	5
3.1.1.29_locus_tag=all_02133	2243214	2243627	1	2243214	2243627	0	0	5	0	5
1.6.5.8_locus_tag=all_02170	2277989	2278627	1	2277989	2278627	0	0	5	0	5
2.7.4.16_locus_tag=all_02306	2415388	2416359	1	2415388	2416359	0	0	5	0	5
6.3.4.18_locus_tag=all_02415	2533225	2534292	1	2533225	2534292	0	0	5	0	5
5.4.99.18_locus_tag=all_02416	2534289	2534798	1	2534289	2534798	0	0	5	0	5
2.3.1.57_locus_tag=all_02604	2719954	2720514	1	2719954	2720514	5	0	0	0	5
seqA_product=Negative modulator of initiation of replication	2854783	2855475	1	2854783	2855475	0	1	4	0	5
dinI_1_product=DNA damage-inducible protein I	3039248	3039481	1	3039248	3039481	0	0	5	0	5
1.-.-.-_locus_tag=all_03136	3276063	3276986	1	3276063	3276986	0	0	5	0	5
3.9.1.-_locus_tag=all_03157	3299511	3299867	1	3299511	3299867	0	0	5	0	5
2.7.7.38_locus_tag=all_03399	3513875	3514621	1	3513875	3514621	0	0	0	5	5
2.7.1.6_locus_tag=all_03360	3533549	3534697	1	3533549	3534697	5	0	0	0	5
5.1.3.3_locus_tag=all_03361	3534691	3535734	1	3534691	3535734	5	0	0	0	5
glnP_1_product=Glutamine transport system permease protein GlnP	3681911	3682570	1	3681911	3682570	1	2	0	2	5
2.7.1.205_locus_tag=all_03682	3838740	3839045	1	3838740	3839045	0	5	0	0	5
2.7.1.196_locus_tag=all_03683	3839049	3839366	1	3839049	3839366	0	5	0	0	5
lptE_product=LPS-assembly lipoprotein LptE	3839994	3840584	1	3839994	3840584	1	1	2	1	5
crcB_product=Putative fluoride ion transporter CrcB	3854389	3854772	1	3854389	3854772	0	1	1	3	5
cspE_product=Cold shock-like protein CspE	3854840	3855049	1	3854840	3855049	1	0	2	2	5
cadB_product=putative cadaverine/lysine antiporter	4055059	4056393	1	4055059	4056393	0	0	2	3	5
2.7.4.8_locus_tag=all_04053	4229613	4230236	1	4229613	4230236	0	5	0	0	5
1.1.1.94_locus_tag=all_04096	4272040	4273059	1	4272040	4273059	0	5	0	0	5
5.2.1.8_locus_tag=all_04113	4339752	4340201	1	4339752	4340201	5	0	0	0	5
2.7.4.22_locus_tag=all_04230	4389927	4390652	1	4389927	4390652	0	0	0	5	5
btuF_product=Vitamin B12-binding protein	4402986	4403786	1	4402986	4403786	1	0	2	2	5
5.2.1.8_locus_tag=all_04395	4584589	4585038	1	4584589	4585038	0	0	0	5	5
proQ_product=RNA chaperone ProQ	4595136	4595813	1	4595136	4595813	1	0	4	0	5
rraB_product=Regulator of ribonuclease activity B	4809866	4810288	1	4809866	4810288	1	1	2	1	5
hfq_product=RNA-binding protein Hfq	4903761	4904069	1	4903761	4904069	1	2	1	1	5
1.6.5.11_locus_tag=all_04798	5030251	5030805	1	5030251	5030805	0	0	5	0	5
1.17.1.-_locus_tag=all_04948	57339	57563	2	10057339	10057563	5	0	0	0	5
3.1.3.89_locus_tag=all_04961	66783	67388	2	10066783	10067388	5	0	0	0	5
APH(3'')-Ib_product=APH(3'')-Ib is an aminoglycoside phosphotransferase encoded by plasmids%2C transposons%2C integrative conjugative elements and chromosomes in Enterobacteriaceae and Pseudomonas spp.	6433	6975	3	20006433	20006975	0	0	4	1	5
TEM-126_product=TEM-126 is an extended-spectrum beta-lactamase found in E. coli.	129322	130182	3	20129322	20130182	1	0	4	0	5
2.7.3.9_locus_tag=all_00086	90656	92383	1	90656	92383	0	4	0	0	4
2.7.11.-_locus_tag=all_00087	92428	92685	1	92428	92685	0	4	0	0	4
macB_6_product=MacB is an ATP-binding cassette (ABC) transporter that exports macrolides with 14- or 15- membered lactones. It forms an antibiotic efflux complex with MacA and TolC.	310732	311400	1	310732	311400	0	0	3	1	4
5.99.1.2_locus_tag=all_00428	449472	450014	1	449472	450014	0	0	0	4	4
2.7.7.87_locus_tag=all_00433	455436	456008	1	455436	456008	4	0	0	0	4
1.1.1.25_locus_tag=all_00434	456012	456830	1	456012	456830	4	0	0	0	4
6.3.1.-_locus_tag=all_00506	526045	527205	1	526045	527205	0	0	4	0	4
2.7.1.-_locus_tag=all_00502	531352	531840	1	531352	531840	4	0	0	0	4
bcrA_2_product=bcrA is an ABC transporter found in Bacillus licheniformis that confers bacitracin resistance	540095	540907	1	540095	540907	1	1	1	1	4
rbfA_product=30S ribosome-binding factor	654515	654916	1	654515	654916	3	0	1	0	4
2.1.1.166_locus_tag=all_00648	668878	669507	1	668878	669507	0	0	4	0	4
bacA_product=bacA is a gene that recycles undecaprenyl pyrophosphate during cell wall biosynthesis which confers resistance to bacitracin	683535	684356	1	683535	684356	0	0	2	2	4
fim_product=Fimbrial subunit type 1	907922	908470	1	907922	908470	0	1	0	3	4
3.5.1.-_locus_tag=all_00918	923811	924713	1	923811	924713	0	0	4	0	4
2.1.1.151_locus_tag=all_00943	963357	964067	1	963357	964067	4	0	0	0	4
1.-.-.-_locus_tag=all_01069	1101219	1101827	1	1101219	1101827	4	0	0	0	4
hycE_product=Formate hydrogenlyase subunit 5	1141627	1143336	1	1141627	1143336	1	0	0	3	4
atpI_product=ATP synthase protein I	1251126	1251506	1	1251126	1251506	2	0	2	0	4
hscB_product=Co-chaperone protein HscB	1325881	1326396	1	1325881	1326396	2	0	1	1	4
2.1.2.2_locus_tag=all_01390	1410395	1411036	1	1410395	1411036	0	0	0	4	4
6.3.3.1_locus_tag=all_01391	1411033	1412070	1	1411033	1412070	0	0	0	4	4
1.6.5.11_locus_tag=all_01490	1537204	1537758	1	1537204	1537758	4	0	0	0	4
1.6.5.11_locus_tag=all_01491	1537755	1538057	1	1537755	1538057	4	0	0	0	4
ygaZ_1_product=Inner membrane protein YgaZ	1545651	1546391	1	1545651	1546391	1	0	3	0	4
parM_1_product=Plasmid segregation protein ParM	1645225	1646181	1	1645225	1646181	0	1	3	0	4
1.3.5.4_locus_tag=all_01623	1686734	1688524	1	1686734	1688524	0	0	4	0	4
citD_product=Citrate lyase acyl carrier protein	2038845	2039138	1	2038845	2039138	0	0	4	0	4
4.1.3.6_locus_tag=all_01962	2040015	2041541	1	2040015	2041541	0	0	4	0	4
2.4.2.52_locus_tag=all_01963	2041560	2042468	1	2041560	2042468	0	0	4	0	4
minC_product=Septum site-determining protein MinC	2057360	2058058	1	2057360	2058058	0	1	2	1	4
zapD_product=Cell division protein ZapD	2125022	2125765	1	2125022	2125765	1	0	3	0	4
nlpE_product=Lipoprotein NlpE	2243670	2244368	1	2243670	2244368	2	0	2	0	4
1.6.5.8_locus_tag=all_02171	2278634	2279230	1	2278634	2279230	0	0	4	0	4
3.4.21.92_locus_tag=all_02336	2446665	2447288	1	2446665	2447288	0	0	4	0	4
rsfS_product=Ribosomal silencing factor RsfS	2816484	2816801	1	2816484	2816801	0	1	3	0	4
5.4.2.2_locus_tag=all_02734	2855508	2857148	1	2855508	2857148	0	0	4	0	4
2.7.7.12_locus_tag=all_02787	2906740	2907786	1	2906740	2907786	0	0	4	0	4
2.3.1.54_locus_tag=all_02998	3125406	3127688	1	3125406	3127688	0	0	4	0	4
2.3.1.-_locus_tag=all_03134	3274773	3275396	1	3274773	3275396	0	0	4	0	4
2.3.1.-_locus_tag=all_03145	3287486	3288646	1	3287486	3288646	0	0	4	0	4
2.3.1.180_locus_tag=all_03146	3288700	3289653	1	3288700	3289653	0	0	4	0	4
3.9.1.-_locus_tag=all_03255	3359556	3359912	1	3359556	3359912	0	0	0	4	4
1.6.5.2_protein_id=gnl|Prokka|all_03324	3430758	3431354	1	3430758	3431354	0	0	0	4	4
hspQ_product=Heat shock protein HspQ	3458677	3458994	1	3458677	3458994	1	1	1	1	4
ihfB_product=Integration host factor subunit beta	3521380	3521667	1	3521380	3521667	0	0	2	2	4
rpsA_2_product=30S ribosomal protein S1	3521819	3523492	1	3521819	3523492	0	0	2	2	4
3.6.3.12_locus_tag=all_03407	3576733	3578781	1	3576733	3578781	4	0	0	0	4
glnH_2_product=Glutamine-binding periplasmic protein	3681039	3681785	1	3681039	3681785	0	0	2	2	4
3.4.14.-_locus_tag=all_03642	3764068	3765360	1	3764068	3765360	0	0	0	4	4
5.4.99.18_locus_tag=all_03640	3828212	3828721	1	3828212	3828721	4	0	0	0	4
6.3.4.18_locus_tag=all_03641	3828718	3829785	1	3828718	3829785	4	0	0	0	4
4.1.1.18_locus_tag=all_03903	4052829	4054976	1	4052829	4054976	0	0	0	4	4
2.7.4.22_locus_tag=all_03949	4146493	4147218	1	4146493	4147218	4	0	0	0	4
2.5.1.-_locus_tag=all_04013	4171910	4172797	1	4171910	4172797	0	0	0	4	4
2.5.1.78_locus_tag=all_04036	4194650	4195120	1	4194650	4195120	0	0	0	4	4
1.6.5.8_locus_tag=all_04169	4330297	4330893	1	4330297	4330893	0	0	0	4	4
3.4.23.36_locus_tag=all_04114	4340317	4340817	1	4340317	4340817	4	0	0	0	4
4.2.1.59_locus_tag=all_04221	4379900	4380355	1	4379900	4380355	0	0	0	4	4
manZ_3_product=PTS system mannose-specific EIID component	4581692	4582543	1	4581692	4582543	0	0	4	0	4
3.4.23.36_locus_tag=all_04396	4585154	4585654	1	4585154	4585654	0	0	0	4	4
3.6.4.12_locus_tag=all_04462	4625774	4626385	1	4625774	4626385	0	0	4	0	4
2.7.1.205_locus_tag=all_04626	4898435	4898740	1	4898435	4898740	4	0	0	0	4
2.7.1.196_locus_tag=all_04627	4898744	4899061	1	4898744	4899061	4	0	0	0	4
1.17.4.1_locus_tag=all_04771	4999659	5000789	1	4999659	5000789	0	0	4	0	4
1.17.1.-_locus_tag=all_04772	5000789	5001043	1	5000789	5001043	0	0	4	0	4
1.6.5.11_locus_tag=all_04799	5030817	5031359	1	5030817	5031359	0	0	4	0	4
cvpA_product=Colicin V production protein	5063343	5063831	1	5063343	5063831	1	0	3	0	4
2.7.11.-_locus_tag=all_04889	5122259	5122516	1	5122259	5122516	0	0	4	0	4
Escherichia coli rpoB mutants conferring resistance to rifampicin_product=Point mutations that occurs in Escherichia coli rpoB resulting in resistance to rifampicin	5129989	5134017	1	5129989	5134017	0	0	3	1	4
3.4.11.23_locus_tag=all_04979	5225805	5227091	1	5225805	5227091	0	0	4	0	4
hslU_product=ATP-dependent protease ATPase subunit HslU	5276640	5277974	1	5276640	5277974	0	0	2	2	4
3.6.3.14_locus_tag=all_05138	5369853	5371235	1	5369853	5371235	0	0	0	4	4
catB3_product=catB3 is a plasmid or chromosome-encoded variant of the cat gene found in Salmonella typhimurium%2C Acinetobacter baumannii and Escherichia coli	54943	55491	2	10054943	10055491	0	0	4	0	4
sul2_product=Sul2 is a sulfonamide resistant dihydropteroate synthase of Gram-negative bacteria%2C usually found on small plasmids.	5557	6372	3	20005557	20006372	0	0	3	1	4
2.1.1.37_locus_tag=all_05443	57072	58697	3	20057072	20058697	0	0	4	0	4
1.17.1.-_locus_tag=all_05450	61535	61759	3	20061535	20061759	0	0	4	0	4
2.1.2.2_locus_tag=all_00024	27526	28167	1	27526	28167	0	3	0	0	3
6.3.3.1_locus_tag=all_00025	28164	29201	1	28164	29201	0	3	0	0	3
2.7.7.60_locus_tag=all_00041	41001	41711	1	41001	41711	0	0	3	0	3
4.2.1.11_locus_tag=all_00055	55684	56982	1	55684	56982	0	0	3	0	3
cobQ_product=Cobyric acid synthase	111879	113402	1	111879	113402	1	1	1	0	3
2.1.1.151_locus_tag=all_00109	115916	116626	1	115916	116626	0	0	3	0	3
4.99.1.3_locus_tag=all_00110	116623	117417	1	116623	117417	0	0	3	0	3
1.3.1.106_locus_tag=all_00111	117428	118213	1	117428	118213	0	0	3	0	3
2.7.7.6_locus_tag=all_00112	117848	118123	1	117848	118123	0	0	0	3	3
2.7.4.8_locus_tag=all_00113	118178	118801	1	118178	118801	0	0	0	3	3
2.1.1.-_locus_tag=all_00112	118210	118935	1	118210	118935	0	0	3	0	3
2.1.1.289_locus_tag=all_00116	121296	121901	1	121296	121901	0	0	3	0	3
2.7.7.6_locus_tag=all_00120	125459	125734	1	125459	125734	3	0	0	0	3
2.7.4.8_locus_tag=all_00121	125789	126523	1	125789	126523	3	0	0	0	3
slmA_product=Nucleoid occlusion factor SlmA	132697	133293	1	132697	133293	1	0	0	2	3
2.3.1.29_locus_tag=all_00155	159685	160878	1	159685	160878	3	0	0	0	3
1.1.1.103_locus_tag=all_00156	160891	161916	1	160891	161916	3	0	0	0	3
1.1.1.94_locus_tag=all_00164	168216	169235	1	168216	169235	3	0	0	0	3
1.6.5.11_locus_tag=all_00179	184690	184992	1	184690	184992	0	3	0	0	3
1.6.5.11_locus_tag=all_00180	184989	186830	1	184989	186830	0	3	0	0	3
2.1.2.10_locus_tag=all_00259	270099	271193	1	270099	271193	0	0	3	0	3
3.5.1.88_locus_tag=all_00425	447239	447748	1	447239	447748	0	0	0	3	3
6.3.4.14_locus_tag=all_00470	484213	485562	1	484213	485562	0	0	0	3	3
exbD_1_product=Biopolymer transport protein ExbD	500068	500493	1	500068	500493	0	2	1	0	3
hpf_1_product=Ribosome hibernation promoting factor	531911	532198	1	531911	532198	3	0	0	0	3
ibaG_product=Acid stress protein IbaG	541528	541782	1	541528	541782	3	0	0	0	3
Escherichia coli murA with mutation conferring resistance to fosfomycin_product=murA or UDP-N-acetylglucosamine enolpyruvyl transferase catalyses the initial step in peptidoglycan biosynthesis and is inhibited by fosfomycin. Overexpression of murA through mutations such as Asp369Asn and Leu370Ile confers fosfomycin resistance. Extensive evidence has shown the significance of C115 mutations in con…	541836	543095	1	541836	543095	3	0	0	0	3
gatC_1_product=PTS system galactitol-specific EIIC component	590697	592079	1	590697	592079	0	0	2	1	3
3.6.1.67_locus_tag=all_00547	612564	613007	1	612564	613007	0	3	0	0	3
2.7.1.200_locus_tag=all_00608	629406	629690	1	629406	629690	0	0	3	0	3
rpsU_product=30S ribosomal protein S21	673608	673823	1	673608	673823	1	0	1	1	3
2.7.11.-_locus_tag=all_00675	689514	689786	1	689514	689786	0	0	3	0	3
1.-.-.-_locus_tag=all_00688	703912	704226	1	703912	704226	0	0	0	3	3
1.3.1.-_locus_tag=all_00719	740607	741572	1	740607	741572	0	0	3	0	3
5.99.1.2_locus_tag=all_00758	771906	772448	1	771906	772448	0	0	3	0	3
2.7.2.3_locus_tag=all_00788	804996	806159	1	804996	806159	3	0	0	0	3
4.1.2.13_locus_tag=all_00789	806257	807336	1	806257	807336	3	0	0	0	3
3.6.1.9_locus_tag=all_00797	808322	808915	1	808322	808915	0	0	0	3	3
hslR_product=Heat shock protein 15	841791	842192	1	841791	842192	0	0	3	0	3
hslO_product=33 kDa chaperonin	842217	843095	1	842217	843095	0	0	3	0	3
fimA_1_product=Type-1 fimbrial protein%2C A chain	907315	907851	1	907315	907851	0	0	0	3	3
2.1.1.-_locus_tag=all_00940	961048	961773	1	961048	961773	3	0	0	0	3
2.7.1.156_locus_tag=all_00949	968098	968643	1	968098	968643	3	0	0	0	3
1.1.1.103_locus_tag=all_01036	1066104	1067129	1	1066104	1067129	0	0	3	0	3
2.3.1.29_locus_tag=all_01037	1067142	1068335	1	1067142	1068335	0	0	3	0	3
ftsB_product=Cell division protein FtsB	1089601	1089918	1	1089601	1089918	0	0	2	1	3
1.-.-.-_locus_tag=all_01070	1101824	1103650	1	1101824	1103650	3	0	0	0	3
2.7.7.6_locus_tag=all_01072	1102286	1102561	1	1102286	1102561	0	0	3	0	3
3.1.-.-_locus_tag=all_01077	1108488	1108796	1	1108488	1108796	3	0	0	0	3
hycD_product=Formate hydrogenlyase subunit 4	1140687	1141610	1	1140687	1141610	1	0	0	2	3
robA_2_product=robA is a positive regulator for the acrAB efflux genes%2C and is structurally similar to SoxS and MarA.	1192540	1192905	1	1192540	1192905	3	0	0	0	3
3.1.26.3_locus_tag=all_01217	1248402	1249082	1	1248402	1249082	3	0	0	0	3
2.7.8.7_locus_tag=all_01221	1251476	1251856	1	1251476	1251856	3	0	0	0	3
2.7.11.1_locus_tag=all_01237	1277628	1278614	1	1277628	1278614	0	0	3	0	3
dsbA_1_product=Thiol:disulfide interchange protein DsbA	1278642	1279265	1	1278642	1279265	0	0	3	0	3
4.3.3.7_locus_tag=all_01294	1339972	1340850	1	1339972	1340850	3	0	0	0	3
5.2.1.8_locus_tag=all_01345	1393269	1393550	1	1393269	1393550	0	0	3	0	3
5.2.1.8_locus_tag=all_01346	1393602	1393883	1	1393602	1393883	0	0	3	0	3
trxA_1_product=Thioredoxin 1	1402116	1402445	1	1402116	1402445	0	0	3	0	3
3.6.4.-_locus_tag=all_01354	1402776	1404035	1	1402776	1404035	0	0	3	0	3
PmrE_1_product=PmrE is required for the synthesis and transfer of 4-amino-4-deoxy-L-arabinose (Ara4N) to Lipid A%2C which allows gram-negative bacteria to resist the antimicrobial activity of cationic antimicrobial peptides and antibiotics such as polymyxin	1407623	1408885	1	1407623	1408885	2	0	1	0	3
2.1.1.107_locus_tag=all_01373	1420849	1422030	1	1420849	1422030	0	0	3	0	3
5.1.1.7_locus_tag=all_01379	1427480	1428304	1	1427480	1428304	0	0	3	0	3
yfeZ_product=Inner membrane protein YfeZ	1462358	1462807	1	1462358	1462807	0	0	1	2	3
3.1.3.23_locus_tag=all_01477	1521073	1521732	1	1521073	1521732	3	0	0	0	3
1.6.5.11_locus_tag=all_01489	1536650	1537192	1	1536650	1537192	3	0	0	0	3
3.1.3.23_locus_tag=all_01531	1550876	1551535	1	1550876	1551535	0	0	0	3	3
macB_12_product=MacB is an ATP-binding cassette (ABC) transporter that exports macrolides with 14- or 15- membered lactones. It forms an antibiotic efflux complex with MacA and TolC.	1552856	1553965	1	1552856	1553965	0	0	3	0	3
dcuA_product=Anaerobic C4-dicarboxylate transporter DcuA	1665180	1666481	1	1665180	1666481	0	0	3	0	3
hflX_product=GTPase HflX	1707165	1708445	1	1707165	1708445	1	1	1	0	3
hflK_1_product=Modulator of FtsH protease HflK	1708511	1709773	1	1708511	1709773	1	0	2	0	3
3.6.1.67_locus_tag=all_01812	1899990	1900433	1	1899990	1900433	3	0	0	0	3
3.1.22.4_locus_tag=all_01814	1901236	1901757	1	1901236	1901757	3	0	0	0	3
manZ_2_product=PTS system mannose-specific EIID component	1946103	1946954	1	1946103	1946954	3	0	0	0	3
3.6.4.-_locus_tag=all_01913	1986180	1987562	1	1986180	1987562	0	0	3	0	3
2.3.1.39_locus_tag=all_01967	2032563	2033492	1	2032563	2033492	0	3	0	0	3
4.1.3.6_locus_tag=all_01961	2039135	2040004	1	2039135	2040004	0	0	3	0	3
3.6.1.41_locus_tag=all_01971	2052201	2053049	1	2052201	2053049	0	0	3	0	3
ycgL_product=Protein YcgL	2058185	2058466	1	2058185	2058466	0	0	2	1	3
6.1.1.20_locus_tag=all_02014	2119242	2121629	1	2119242	2121629	3	0	0	0	3
yadH_product=Inner membrane transport permease YadH	2164893	2165663	1	2164893	2165663	2	0	1	0	3
4.1.1.11_locus_tag=all_02067	2167574	2167954	1	2167574	2167954	0	0	3	0	3
6.3.2.1_locus_tag=all_02068	2168047	2168901	1	2168047	2168901	0	0	3	0	3
dksA_product=RNA polymerase-binding transcription factor DksA	2172699	2173154	1	2172699	2173154	1	0	2	0	3
1.6.5.8_locus_tag=all_02169	2277202	2277996	1	2277202	2277996	0	0	3	0	3
1.6.5.8_locus_tag=all_02172	2279243	2280466	1	2279243	2280466	0	0	3	0	3
2.7.1.6_locus_tag=all_02330	2418504	2419652	1	2418504	2419652	0	3	0	0	3
5.1.3.3_locus_tag=all_02331	2419646	2420689	1	2419646	2420689	0	3	0	0	3
2.5.1.10_locus_tag=all_02310	2419817	2420716	1	2419817	2420716	0	0	3	0	3
3.4.14.-_locus_tag=all_02347	2429325	2430617	1	2429325	2430617	0	3	0	0	3
6.2.1.5_locus_tag=all_02357	2438683	2439849	1	2438683	2439849	0	3	0	0	3
2.3.1.61_locus_tag=all_02358	2439953	2441179	1	2439953	2441179	0	3	0	0	3
cyoA_product=Cytochrome bo(3) ubiquinol oxidase subunit 2	2440570	2441514	1	2440570	2441514	1	1	1	0	3
hflK_2_product=Modulator of FtsH protease HflK	2521282	2522199	1	2521282	2522199	0	1	2	0	3
2.1.1.177_locus_tag=all_02692	2816013	2816480	1	2816013	2816480	0	0	3	0	3
kdpE_product=kdpE is a transcriptional activator that is part of the two-component system KdpD/KdpE that is studied for its regulatory role in potassium transport and has been identified as an adaptive regulator involved in the virulence and intracellular survival of pathogenic bacteria. kdpE regulates a range of virulence loci through direct promoter binding.	2857622	2858299	1	2857622	2858299	2	0	1	0	3
6.2.1.5_locus_tag=all_02759	2885392	2886558	1	2885392	2886558	0	0	3	0	3
2.5.1.-_locus_tag=all_02787	2886299	2887186	1	2886299	2887186	0	3	0	0	3
6.2.1.5_locus_tag=all_02760	2886558	2887427	1	2886558	2887427	0	0	3	0	3
2.5.1.78_locus_tag=all_02810	2909039	2909509	1	2909039	2909509	0	3	0	0	3
moaD_product=Molybdopterin synthase sulfur carrier subunit	2949888	2950136	1	2949888	2950136	0	0	3	0	3
macB_27_product=MacB is an ATP-binding cassette (ABC) transporter that exports macrolides with 14- or 15- membered lactones. It forms an antibiotic efflux complex with MacA and TolC.	3080392	3081120	1	3080392	3081120	0	2	1	0	3
2.7.4.22_locus_tag=all_03002	3103012	3103737	1	3103012	3103737	0	3	0	0	3
LlmA 23S ribosomal RNA methyltransferase_product=Lincosamide (Clindamycin) resistant (putative) ribosomal methyltransferase related to the RlmK 23S rRNA methyltransferase COG family. Detected in Paenibacillus sp. LC231%2C an isolated strain of Paenibacillus found in Lechuguilla Cave%2C NM%2C USA. Described by Pawlowski et al. 2016.	3200806	3202008	1	3200806	3202008	1	1	1	0	3
ycdY_product=Chaperone protein YcdY	3256873	3257424	1	3256873	3257424	1	0	2	0	3
Erm(34)_product=ErmD confers MLSb phenotype.	3269663	3270484	1	3269663	3270484	2	1	0	0	3
msrB_product=MsrB is an ABC-efflux pump expressed to Staphylococcus species that confers resistance to erythromycin and streptogramin B antibiotics. It is associated with plasmid DNA.	3271411	3271824	1	3271411	3271824	0	1	1	1	3
2.3.1.54_locus_tag=all_03190	3341838	3344120	1	3341838	3344120	3	0	0	0	3
Mycobacterium tuberculosis pncA mutations conferring resistance to pyrazinamide_product=pncA is a pyrazinamidase/nicotinamidase. It catalyzes the activation of pyrazinamide. Some mutation within pncA are associated with loss of enzyme activity%2C resulting in pyrazinamide resistance.	3399297	3399938	1	3399297	3399938	1	0	2	0	3
2.7.7.12_locus_tag=all_03359	3532500	3533546	1	3532500	3533546	3	0	0	0	3
2.7.1.6_locus_tag=all_03625	3753247	3754395	1	3753247	3754395	0	0	0	3	3
5.1.3.3_locus_tag=all_03626	3754389	3755432	1	3754389	3755432	0	0	0	3	3
2.4.2.29_locus_tag=all_03761	3955255	3956382	1	3955255	3956382	3	0	0	0	3
3.6.3.14_locus_tag=all_03915	4082912	4084453	1	4082912	4084453	0	3	0	0	3
3.6.3.14_locus_tag=all_03917	4085394	4086776	1	4085394	4086776	0	3	0	0	3
hha_product=Hemolysin expression-modulating protein Hha	4119244	4119462	1	4119244	4119462	1	0	0	2	3
ydgK_product=Inner membrane protein YdgK	4192144	4192584	1	4192144	4192584	1	0	2	0	3
rsxA_product=Electron transport complex subunit RsxA	4192663	4193244	1	4192663	4193244	0	1	2	0	3
6.3.2.1_locus_tag=all_03994	4198503	4199357	1	4198503	4199357	3	0	0	0	3
4.1.1.11_locus_tag=all_03995	4199450	4199830	1	4199450	4199830	3	0	0	0	3
3.6.-.-_locus_tag=all_04128	4287549	4288499	1	4287549	4288499	0	0	0	3	3
1.6.5.8_locus_tag=all_04170	4330900	4331538	1	4330900	4331538	0	0	0	3	3
6.1.1.20_locus_tag=all_04257	4405762	4408149	1	4405762	4408149	0	0	3	0	3
6.1.1.3_locus_tag=all_04262	4410698	4412626	1	4410698	4412626	0	0	3	0	3
ftsQ_product=Cell division protein FtsQ	4493597	4494427	1	4493597	4494427	1	0	1	1	3
3.1.3.18_locus_tag=all_04293	4506238	4506999	1	4506238	4506999	0	3	0	0	3
3.5.1.88_locus_tag=all_04364	4558674	4559183	1	4558674	4559183	0	3	0	0	3
3.5.99.10_locus_tag=all_04409	4571962	4572306	1	4571962	4572306	0	0	3	0	3
Bifidobacteria intrinsic ileS conferring resistance to mupirocin_3_product=Bifidobacteria have an intrinsically resistant form of ileS (isoleucyl-tRNA synthetase) that confers resistance to mupirocin.	4585654	4588506	1	4585654	4588506	1	1	0	1	3
6.3.4.14_locus_tag=all_04409	4595649	4596998	1	4595649	4596998	0	3	0	0	3
1.8.4.14_locus_tag=all_04433	4595911	4596465	1	4595911	4596465	0	0	3	0	3
4.2.1.10_locus_tag=all_04411	4597499	4597951	1	4597499	4597951	0	3	0	0	3
3.6.4.12_locus_tag=all_04461	4624755	4625765	1	4624755	4625765	0	0	3	0	3
4.1.3.-_locus_tag=all_04612	4795402	4796178	1	4795402	4796178	0	0	3	0	3
3.5.4.19_locus_tag=all_04613	4796172	4796768	1	4796172	4796768	0	0	3	0	3
relB_product=Antitoxin RelB	4835187	4835429	1	4835187	4835429	0	0	2	1	3
2.7.2.3_locus_tag=all_04771	4954773	4955936	1	4954773	4955936	0	3	0	0	3
4.1.2.13_locus_tag=all_04772	4956034	4957113	1	4956034	4957113	0	3	0	0	3
1.6.5.11_locus_tag=all_04796	5028114	5029955	1	5028114	5029955	0	0	3	0	3
2.7.1.199_locus_tag=all_04891	5124331	5124840	1	5124331	5124840	0	0	3	0	3
2.7.1.156_locus_tag=all_04942	5129993	5130538	1	5129993	5130538	0	3	0	0	3
3.5.1.18_locus_tag=all_04932	5166790	5167917	1	5166790	5167917	0	0	3	0	3
4.3.3.7_locus_tag=all_04939	5173956	5174834	1	5173956	5174834	0	0	3	0	3
6.3.3.1_locus_tag=all_04951	5185868	5186905	1	5185868	5186905	0	0	3	0	3
2.1.2.2_locus_tag=all_04952	5186902	5187543	1	5186902	5187543	0	0	3	0	3
2.8.1.7_locus_tag=all_04986	5230911	5232125	1	5230911	5232125	0	0	3	0	3
iscR_product=HTH-type transcriptional regulator IscR	5232304	5232795	1	5232304	5232795	0	1	2	0	3
6.3.2.2_locus_tag=all_05127	5379251	5380807	1	5379251	5380807	0	0	3	0	3
csrA_product=Carbon storage regulator	5383827	5384012	1	5383827	5384012	1	0	2	0	3
clpC_product=ATP-dependent Clp protease ATP-binding subunit ClpC	28785	31580	2	10028785	10031580	0	0	2	1	3
qacH_2_product=qacH is a subunit of the qac multidrug efflux pump in Vibrio cholerae	70151	70498	2	10070151	10070498	1	0	2	0	3
sul1_1_product=Sul1 is a sulfonamide resistant dihydropteroate synthase of Gram-negative bacteria. It is linked to other resistance genes of class 1 integrons.	70492	71331	2	10070492	10071331	1	0	2	0	3
hupB_2_product=DNA-binding protein HU-beta	4814	5086	3	20004814	20005086	1	1	1	0	3
6.6.1.2_locus_tag=all_05461	71600	72568	3	20071600	20072568	0	0	3	0	3
arr-3_product=arr-3 is a plasmid-encoded ribosyltransferase found in Vibrio fluvialis	144596	145048	3	20144596	20145048	2	0	1	0	3
VEB-3_product=VEB-3 is a beta-lactamase found in Enterobacter cloacae	145811	146710	3	20145811	20146710	1	0	2	0	3
higA1_2_product=Antitoxin HigA1	4108	4410	4	30004108	30004410	2	1	0	0	3
pemI_product=Antitoxin PemI	46574	46831	4	30046574	30046831	0	0	3	0	3
3.1.-.-_locus_tag=all_05601	46833	47165	4	30046833	30047165	0	0	3	0	3
1.11.1.15_locus_tag=all_00035	39041	39511	1	39041	39511	0	2	0	0	2
4.6.1.12_locus_tag=all_00040	40522	41001	1	40522	41001	0	0	2	0	2
6.3.4.2_locus_tag=all_00056	57064	58701	1	57064	58701	0	0	2	0	2
glpR_1_product=Glycerol-3-phosphate regulon repressor	101995	102705	1	101995	102705	0	0	2	0	2
3.7.1.12_locus_tag=all_00113	118935	119990	1	118935	119990	0	0	2	0	2
2.1.1.196_locus_tag=all_00115	120737	121306	1	120737	121306	0	0	2	0	2
2.1.1.195_locus_tag=all_00117	121895	123034	1	121895	123034	0	0	2	0	2
5.4.99.60_locus_tag=all_00118	123031	123666	1	123031	123666	0	0	2	0	2
cobD_1_product=Cobalamin biosynthesis protein CobD	123677	124636	1	123677	124636	0	0	2	0	2
3.6.1.23_locus_tag=all_00127	133418	133876	1	133418	133876	0	0	0	2	2
1.14.-.-_locus_tag=all_00133	137206	137754	1	137206	137754	0	2	0	0	2
galR_product=HTH-type transcriptional regulator GalR	176607	177623	1	176607	177623	0	1	1	0	2
1.4.4.2_locus_tag=all_00257	266605	269478	1	266605	269478	0	0	2	0	2
3.5.1.-_locus_tag=all_00272	302256	303158	1	302256	303158	2	0	0	0	2
5.1.3.1_locus_tag=all_00358	399548	400225	1	399548	400225	2	0	0	0	2
tagG_product=Teichoic acid translocation permease protein TagG	404015	404782	1	404015	404782	1	1	0	0	2
5.2.1.8_locus_tag=all_00382	423410	423997	1	423410	423997	2	0	0	0	2
outO_1_product=Type 4 prepilin-like proteins leader peptide-processing enzyme	427282	427803	1	427282	427803	1	0	0	1	2
1.3.1.-_locus_tag=all_00447	469805	470770	1	469805	470770	2	0	0	0	2
exbB_1_product=Biopolymer transport protein ExbB	500500	501231	1	500500	501231	0	1	1	0	2
4.1.2.25_locus_tag=all_00518	539633	540016	1	539633	540016	0	0	2	0	2
3.6.5.-_locus_tag=all_00523	546517	547695	1	546517	547695	2	0	0	0	2
2.1.1.166_locus_tag=all_00527	550462	551091	1	550462	551091	2	0	0	0	2
2.1.1.166_locus_tag=all_00537	552268	552897	1	552268	552897	0	0	0	2	2
5.4.99.25_locus_tag=all_00542	565454	566398	1	565454	566398	2	0	0	0	2
nlpI_product=Lipoprotein NlpI	571109	571993	1	571109	571993	1	0	0	1	2
yqjA_product=Inner membrane protein YqjA	606166	606828	1	606166	606828	0	0	2	0	2
3.1.22.4_locus_tag=all_00549	613810	614331	1	613810	614331	0	2	0	0	2
2.7.1.200_locus_tag=all_00607	628912	629379	1	628912	629379	0	0	2	0	2
diaA_product=DnaA initiator-associating protein DiaA	637509	638099	1	637509	638099	1	0	1	0	2
osmY_1_product=Osmotically-inducible protein Y	638109	638684	1	638109	638684	1	0	1	0	2
3.4.-.-_locus_tag=all_00625	643209	644204	1	643209	644204	0	0	2	0	2
Enterococcus faecium EF-Tu mutants conferring resistance to GE2270A_product=Sequence variants of Enterococcus faecium elongation factor Tu that confer resistance toA	655019	657709	1	655019	657709	1	0	1	0	2
manZ_1_product=PTS system mannose-specific EIID component	658676	659527	1	658676	659527	0	2	0	0	2
4.1.2.25_locus_tag=all_00668	682953	683336	1	682953	683336	0	0	0	2	2
Streptococcus pneumoniae PBP1a conferring resistance to amoxicillin_1_product=PBP1a is a penicillin-binding protein found in Streptococcus pneumoniae	689850	690575	1	689850	690575	0	0	2	0	2
4.2.1.-_locus_tag=all_00677	690572	691225	1	690572	691225	0	0	2	0	2
6.3.1.-_locus_tag=all_00700	715447	716607	1	715447	716607	2	0	0	0	2
1.-.-.-_locus_tag=all_00708	723598	723912	1	723598	723912	2	0	0	0	2
msrQ_product=Protein-methionine-sulfoxide reductase heme-binding subunit MsrQ	734428	735036	1	734428	735036	1	0	1	0	2
2.7.7.87_locus_tag=all_00757	771329	771901	1	771329	771901	0	0	2	0	2
6.3.2.3_locus_tag=all_00761	774164	775114	1	774164	775114	2	0	0	0	2
3.5.1.88_locus_tag=all_00761	774172	774681	1	774172	774681	0	0	2	0	2
2.1.1.193_locus_tag=all_00762	775135	775866	1	775135	775866	2	0	0	0	2
golS_1_product=GolS is a regulator activated by the presence of gold%2C and promotes the expression of the MdsABC efflux pump.	779207	779632	1	779207	779632	1	0	1	0	2
lrfA_1_product=lfrA is involved in the active efflux of quinolones and is found in Mycobacterium smegmatis.	816883	818277	1	816883	818277	1	0	0	1	2
2.1.2.10_locus_tag=all_00802	819533	820627	1	819533	820627	2	0	0	0	2
3.1.3.18_locus_tag=all_00831	826356	827117	1	826356	827117	0	0	2	0	2
5.1.3.1_locus_tag=all_00832	827110	827787	1	827110	827787	0	0	2	0	2
2.1.1.72_locus_tag=all_00833	827805	828632	1	827805	828632	0	0	2	0	2
damX_product=Cell division protein DamX	828711	829970	1	828711	829970	0	1	1	0	2
6.1.1.20_locus_tag=all_00755	834230	836617	1	834230	836617	0	2	0	0	2
cpxA_1_product=CpxA is a membrane-localized sensor kinase that is activated by envelope stress. It starts a kinase cascade that activates CpxR%2C which promotes efflux complex expression.	845156	846511	1	845156	846511	0	0	2	0	2
vanRI_product=VanRI is the regulatory transcriptional activator in the VanSR regulator within the VanI glycopeptide resistance gene cluster.	846508	847227	1	846508	847227	0	0	2	0	2
2.1.2.10_locus_tag=all_00846	859082	860176	1	859082	860176	0	0	0	2	2
xerD_1_product=Tyrosine recombinase XerD	874376	875272	1	874376	875272	0	0	0	2	2
2.4.2.43_locus_tag=all_00917	922156	923811	1	922156	923811	0	0	2	0	2
nikB_product=Nickel transport system permease protein NikB	932384	933328	1	932384	933328	0	1	1	0	2
nikC_product=Nickel transport system permease protein NikC	933325	934158	1	933325	934158	0	1	1	0	2
bcrA_3_product=bcrA is an ABC transporter found in Bacillus licheniformis that confers bacitracin resistance	934158	934922	1	934158	934922	0	0	2	0	2
ccmD_product=Heme exporter protein D	943767	943997	1	943767	943997	1	1	0	0	2
2.1.1.266_locus_tag=all_00939	947531	948373	1	947531	948373	0	0	2	0	2
1.8.1.7_locus_tag=all_00940	948446	949798	1	948446	949798	0	0	2	0	2
2.4.2.21_locus_tag=all_00950	968687	969742	1	968687	969742	2	0	0	0	2
2.1.1.186_locus_tag=all_00961	976128	977228	1	976128	977228	2	0	0	0	2
4.99.1.3_locus_tag=all_00996	1014232	1015026	1	1014232	1015026	0	0	0	2	2
2.1.1.151_locus_tag=all_00997	1015023	1015733	1	1015023	1015733	0	0	0	2	2
4.3.1.17_locus_tag=all_01034	1050969	1052336	1	1050969	1052336	0	0	0	2	2
5.1.3.20_locus_tag=all_01038	1068549	1069481	1	1068549	1069481	0	0	2	0	2
2.-.-.-_locus_tag=all_01039	1069530	1070549	1	1069530	1070549	0	0	2	0	2
ydcZ_product=Inner membrane protein YdcZ	1095037	1095486	1	1095037	1095486	1	1	0	0	2
2.7.4.8_locus_tag=all_01071	1101608	1102231	1	1101608	1102231	0	0	2	0	2
spoT_product=Bifunctional (p)ppGpp synthase/hydrolase SpoT	1102580	1104700	1	1102580	1104700	0	1	1	0	2
3.1.3.-_locus_tag=all_01155	1175396	1175962	1	1175396	1175962	0	0	0	2	2
6.3.2.2_locus_tag=all_01157	1176454	1178010	1	1176454	1178010	0	0	0	2	2
4.4.1.21_locus_tag=all_01158	1178167	1178682	1	1178167	1178682	0	0	0	2	2
3.4.21.89_locus_tag=all_01216	1247178	1248152	1	1247178	1248152	2	0	0	0	2
2.6.99.2_locus_tag=all_01220	1250745	1251476	1	1250745	1251476	2	0	0	0	2
cpxA_3_product=CpxA is a membrane-localized sensor kinase that is activated by envelope stress. It starts a kinase cascade that activates CpxR%2C which promotes efflux complex expression.	1331754	1333127	1	1331754	1333127	0	1	1	0	2
1.11.1.15_locus_tag=all_01292	1338778	1339248	1	1338778	1339248	2	0	0	0	2
3.4.25.2_locus_tag=all_01298	1339669	1340199	1	1339669	1340199	0	0	2	0	2
6.3.2.6_locus_tag=all_01296	1342130	1342843	1	1342130	1342843	2	0	0	0	2
3.5.1.18_locus_tag=all_01301	1346902	1348029	1	1346902	1348029	2	0	0	0	2
1.1.1.205_locus_tag=all_01319	1352973	1354439	1	1352973	1354439	0	0	0	2	2
6.3.5.2_locus_tag=all_01320	1354507	1356084	1	1354507	1356084	0	0	0	2	2
fabR_product=HTH-type transcriptional repressor FabR	1369816	1370451	1	1369816	1370451	1	0	1	0	2
yijD_product=Inner membrane protein YijD	1370467	1370826	1	1370467	1370826	1	0	1	0	2
1.1.1.-_locus_tag=all_01365	1409469	1410461	1	1409469	1410461	2	0	0	0	2
2.7.7.24_locus_tag=all_01360	1409968	1410849	1	1409968	1410849	0	0	2	0	2
2.3.1.210_locus_tag=all_01361	1410827	1411501	1	1410827	1411501	0	0	2	0	2
wzxE_product=Lipid III flippase	1412639	1413889	1	1412639	1413889	0	0	2	0	2
1.11.1.15_locus_tag=all_01401	1421910	1422380	1	1421910	1422380	0	0	0	2	2
4.2.1.75_locus_tag=all_01374	1422052	1422792	1	1422052	1422792	0	0	2	0	2
6.3.2.6_locus_tag=all_01405	1425249	1425962	1	1425249	1425962	0	0	0	2	2
3.1.11.-_locus_tag=all_01406	1455536	1456327	1	1455536	1456327	0	0	2	0	2
2.3.1.-_locus_tag=all_01438	1461946	1462371	1	1461946	1462371	0	0	0	2	2
1.11.1.-_locus_tag=all_01441	1463539	1464438	1	1463539	1464438	0	0	0	2	2
1.14.-.-_locus_tag=all_01440	1483153	1483701	1	1483153	1483701	2	0	0	0	2
1.6.5.-_locus_tag=all_01482	1528121	1528480	1	1528121	1528480	2	0	0	0	2
1.6.5.11_locus_tag=all_01483	1528496	1529170	1	1528496	1529170	2	0	0	0	2
1.6.5.11_locus_tag=all_01488	1535658	1536635	1	1535658	1536635	2	0	0	0	2
1.6.5.11_locus_tag=all_01492	1538054	1539895	1	1538054	1539895	2	0	0	0	2
3.1.4.-_locus_tag=all_01525	1544686	1545237	1	1544686	1545237	0	0	0	2	2
3.6.-.-_locus_tag=all_01526	1545295	1545846	1	1545295	1545846	0	0	0	2	2
4.2.99.20_locus_tag=all_01499	1547727	1548485	1	1547727	1548485	2	0	0	0	2
4.1.3.36_locus_tag=all_01500	1548500	1549357	1	1548500	1549357	2	0	0	0	2
malE_product=Maltose-binding periplasmic protein	1551295	1552485	1	1551295	1552485	1	0	1	0	2
4.2.99.20_locus_tag=all_01553	1577531	1578289	1	1577531	1578289	0	0	0	2	2
4.1.3.36_locus_tag=all_01554	1578304	1579161	1	1578304	1579161	0	0	0	2	2
cutA_product=Divalent-cation tolerance protein CutA	1664732	1665055	1	1664732	1665055	0	0	2	0	2
2.3.1.-_locus_tag=all_01602	1673312	1673773	1	1673312	1673773	2	0	0	0	2
rcnB_1_product=Nickel/cobalt homeostasis protein RcnB	1673748	1674065	1	1673748	1674065	2	0	0	0	2
apbC_product=Iron-sulfur cluster carrier protein	1701881	1702990	1	1701881	1702990	0	0	1	1	2
pspB_1_product=Phage shock protein B	1753926	1754150	1	1753926	1754150	1	1	0	0	2
5.1.3.13_locus_tag=all_01667	1756799	1757353	1	1756799	1757353	2	0	0	0	2
3.1.-.-_locus_tag=all_01711	1775653	1775937	1	1775653	1775937	0	0	2	0	2
1.97.1.-_locus_tag=all_01712	1775941	1776405	1	1775941	1776405	0	0	2	0	2
1.17.4.2_locus_tag=all_01713	1776646	1778784	1	1776646	1778784	0	0	2	0	2
ltrA_1_product=Group II intron-encoded protein LtrA	1815149	1816633	1	1815149	1816633	0	1	0	1	2
sbmC_product=DNA gyrase inhibitor	1816715	1817188	1	1816715	1817188	0	1	0	1	2
yeeA_product=Inner membrane protein YeeA	1817287	1818345	1	1817287	1818345	0	0	1	1	2
yjiY_product=Inner membrane protein YjiY	1915360	1917510	1	1915360	1917510	0	1	1	0	2
5.4.2.7_locus_tag=all_01908	1981305	1982528	1	1981305	1982528	0	0	2	0	2
3.1.3.3_locus_tag=all_01912	1985199	1986170	1	1985199	1986170	0	0	2	0	2
trpR_product=Trp operon repressor	1992832	1993161	1	1992832	1993161	0	0	2	0	2
3.6.1.-_locus_tag=all_01918	1993148	1993663	1	1993148	1993663	0	0	2	0	2
3.6.1.67_locus_tag=all_01911	1994090	1994533	1	1994090	1994533	0	0	0	2	2
baeR_1_product=BaeR is a response regulator that promotes the expression of MdtABC and AcrD efflux complexes.	1995986	1996675	1	1995986	1996675	0	0	2	0	2
6.2.1.22_locus_tag=all_01959	2037786	2038814	1	2037786	2038814	0	0	2	0	2
1.-.-.-_locus_tag=all_01978	2046175	2047098	1	2046175	2047098	0	2	0	0	2
tsaB_product=tRNA threonylcarbamoyladenosine biosynthesis protein TsaB	2051770	2052465	1	2051770	2052465	0	1	0	1	2
slp_product=Outer membrane protein slp	2052504	2053085	1	2052504	2053085	0	1	0	1	2
cimH_product=Citrate/malate transporter	2062678	2064042	1	2062678	2064042	1	0	1	0	2
1.6.5.2_protein_id=gnl|Prokka|all_02026	2094678	2095274	1	2094678	2095274	0	2	0	0	2
6.1.1.3_locus_tag=all_02009	2114765	2116693	1	2114765	2116693	2	0	0	0	2
6.1.1.-_locus_tag=all_02072	2171758	2172639	1	2171758	2172639	0	0	2	0	2
outO_2_product=Type 4 prepilin-like proteins leader peptide-processing enzyme	2177119	2177919	1	2177119	2177919	1	0	1	0	2
2.7.7.38_locus_tag=all_02101	2177795	2178541	1	2177795	2178541	0	2	0	0	2
outN_product=Type II secretion system protein N	2177916	2178662	1	2177916	2178662	1	0	1	0	2
3.5.1.10_locus_tag=all_02088	2183002	2183844	1	2183002	2183844	0	0	0	2	2
3.2.2.9_locus_tag=all_02102	2207840	2208538	1	2207840	2208538	0	0	2	0	2
2.5.1.31_locus_tag=all_02115	2223283	2224041	1	2223283	2224041	0	0	2	0	2
1.6.5.8_locus_tag=all_02168	2275971	2277209	1	2275971	2277209	0	0	2	0	2
crl_product=Sigma factor-binding protein Crl	2287151	2287549	1	2287151	2287549	1	0	1	0	2
3.6.-.-_locus_tag=all_02212	2321028	2321978	1	2321028	2321978	0	0	2	0	2
1.2.1.41_locus_tag=all_02215	2323509	2324762	1	2323509	2324762	0	0	2	0	2
2.7.2.11_locus_tag=all_02216	2324773	2325876	1	2324773	2325876	0	0	2	0	2
2.4.2.29_locus_tag=all_02294	2405279	2406406	1	2405279	2406406	0	0	2	0	2
3.1.3.27_locus_tag=all_02307	2416352	2416855	1	2416352	2416855	0	0	2	0	2
5.1.3.2_locus_tag=all_02328	2416429	2417445	1	2416429	2417445	0	2	0	0	2
2.7.7.12_locus_tag=all_02329	2417455	2418501	1	2417455	2418501	0	2	0	0	2
2.2.1.7_locus_tag=all_02309	2417936	2419798	1	2417936	2419798	0	0	2	0	2
3.1.11.6_locus_tag=all_02311	2420717	2420959	1	2420717	2420959	0	0	2	0	2
1.10.3.14_locus_tag=all_02355	2435421	2436989	1	2435421	2436989	0	2	0	0	2
6.2.1.5_locus_tag=all_02356	2437814	2438683	1	2437814	2438683	0	2	0	0	2
ylaC_product=Inner membrane protein YlaC	2488755	2489225	1	2488755	2489225	1	0	1	0	2
catB8_product=catB8 is a plasmid or integron-encoded variant of the cat gene found in Klebsiella pneumoniae%2C Salmonella typhi and Pseudomonas aeruginosa	2489358	2489924	1	2489358	2489924	1	0	1	0	2
golS_2_product=GolS is a regulator activated by the presence of gold%2C and promotes the expression of the MdsABC efflux pump.	2520420	2520830	1	2520420	2520830	0	0	2	0	2
fetB_product=putative iron export permease protein FetB	2523004	2523786	1	2523004	2523786	0	1	1	0	2
1.11.1.15_locus_tag=all_02447	2551233	2551664	1	2551233	2551664	0	0	0	2	2
4.1.1.18_locus_tag=all_02508	2605009	2607156	1	2605009	2607156	0	0	2	0	2
MexL_2_product=MexL is a specific repressor of mexJK transcription and autoregulates its own expression.	2640178	2640756	1	2640178	2640756	1	0	0	1	2
sacX_product=Negative regulator of SacY activity	2699289	2700659	1	2699289	2700659	1	1	0	0	2
3.2.1.26_locus_tag=all_02595	2700659	2702059	1	2700659	2702059	0	2	0	0	2
2.7.7.7_locus_tag=all_02696	2818369	2819403	1	2818369	2819403	0	0	2	0	2
2.3.1.57_locus_tag=all_02718	2824592	2825152	1	2824592	2825152	0	0	0	2	2
3.1.2.-_locus_tag=all_02765	2891547	2891951	1	2891547	2891951	0	0	2	0	2
2.1.1.197_locus_tag=all_02818	2938006	2938761	1	2938006	2938761	0	0	2	0	2
moaB_product=Molybdenum cofactor biosynthesis protein B	2948891	2949403	1	2948891	2949403	0	0	2	0	2
4.6.1.17_locus_tag=all_02829	2949407	2949895	1	2949407	2949895	0	0	2	0	2
2.8.1.12_locus_tag=all_02831	2950138	2950590	1	2950138	2950590	0	0	2	0	2
glnP_3_product=Glutamine transport system permease protein GlnP	2977414	2978073	1	2977414	2978073	0	0	2	0	2
rcsF_product=Outer membrane lipoprotein RcsF	3075574	3075981	1	3075574	3075981	1	1	0	0	2
2.3.1.117_locus_tag=all_03007	3109453	3110277	1	3109453	3110277	0	2	0	0	2
3.1.3.-_locus_tag=all_03114	3256113	3256850	1	3256113	3256850	0	0	2	0	2
MexL_1_product=MexL is a specific repressor of mexJK transcription and autoregulates its own expression.	3258757	3259350	1	3258757	3259350	1	0	1	0	2
4.2.2.-_locus_tag=all_03152	3294060	3295082	1	3294060	3295082	0	0	2	0	2
2.7.4.9_locus_tag=all_03153	3295072	3295713	1	3295072	3295713	0	0	2	0	2
3.4.23.36_locus_tag=all_03168	3298240	3298740	1	3298240	3298740	0	2	0	0	2
desR_product=B-Glycosidase involved in Streptomyces venezuelae self-resistance. This organism produces pikromycin/narbomycin/methymycin/neomethymycin which are inactivated by a glucosyltransferase inside the cell. DesR is a secreted enzyme that re-activates the antibiotic by removing the glucose once it is pumped out of the cell.	3301726	3302748	1	3301726	3302748	0	1	1	0	2
2.7.7.38_locus_tag=all_03176	3324732	3325478	1	3324732	3325478	2	0	0	0	2
Pseudomonas mutant PhoQ conferring resistance to colistin_product=Mutations in Pseudomonas aeruginosa PhoQ of the two-component PhoPQ regulatory system. Presence of mutation confers resistance to colistin	3329910	3331376	1	3329910	3331376	1	0	1	0	2
Klebsiella mutant PhoP conferring antibiotic resistance to colistin_product=A mutant phoP activates pmrHFIJKLM expression responsible for L-aminoarabinose synthesis and polymyxin resistance%2C by way of alteration of negative charge	3331376	3332047	1	3331376	3332047	1	0	1	0	2
hflD_product=High frequency lysogenization protein HflD	3335012	3335653	1	3335012	3335653	1	0	1	0	2
3.6.1.-_locus_tag=all_03191	3336871	3337329	1	3336871	3337329	0	0	2	0	2
5.4.99.20_locus_tag=all_03192	3337346	3337996	1	3337346	3337996	0	0	2	0	2
5.1.3.15_locus_tag=all_03243	3385306	3386190	1	3385306	3386190	0	0	2	0	2
1.2.1.12_locus_tag=all_03244	3386265	3387260	1	3386265	3387260	0	0	2	0	2
3.5.1.1_locus_tag=all_03258	3399948	3400967	1	3399948	3400967	0	0	2	0	2
Escherichia coli nfsA mutations conferring resistance to nitrofurantoin_product=nfsA encodes the major oxygen-insesitive nitroreductase in E. coli. The first step of resistance to nitrofurazone is mutation of nfsA.	3402425	3403147	1	3402425	3403147	2	0	0	0	2
grxA_1_product=Glutaredoxin 1	3403621	3403884	1	3403621	3403884	2	0	0	0	2
macB_31_product=MacB is an ATP-binding cassette (ABC) transporter that exports macrolides with 14- or 15- membered lactones. It forms an antibiotic efflux complex with MacA and TolC.	3415130	3415762	1	3415130	3415762	0	0	2	0	2
2.10.1.1_locus_tag=all_03262	3427997	3429232	1	3427997	3429232	2	0	0	0	2
2.7.7.80_locus_tag=all_03263	3429232	3429987	1	3429232	3429987	2	0	0	0	2
ompW_product=Outer membrane protein W	3449121	3449759	1	3449121	3449759	0	1	1	0	2
5.1.3.2_locus_tag=all_03358	3531474	3532490	1	3531474	3532490	2	0	0	0	2
6.2.1.5_locus_tag=all_03386	3552924	3553793	1	3552924	3553793	2	0	0	0	2
6.2.1.5_locus_tag=all_03387	3553793	3554959	1	3553793	3554959	2	0	0	0	2
macB_40_product=MacB is an ATP-binding cassette (ABC) transporter that exports macrolides with 14- or 15- membered lactones. It forms an antibiotic efflux complex with MacA and TolC.	3682567	3683289	1	3682567	3683289	1	0	0	1	2
1.1.99.33_locus_tag=all_03566	3710741	3711160	1	3710741	3711160	0	2	0	0	2
1.1.99.33_locus_tag=all_03567	3711209	3712888	1	3711209	3712888	0	2	0	0	2
1.10.3.14_locus_tag=all_03650	3770164	3771732	1	3770164	3771732	0	0	0	2	2
sdhD_product=Succinate dehydrogenase hydrophobic membrane anchor subunit	3781624	3781971	1	3781624	3781971	0	0	1	1	2
fldA_product=Flavodoxin	3806593	3807123	1	3806593	3807123	0	0	1	1	2
2.4.2.-_locus_tag=all_03896	4093804	4094571	1	4093804	4094571	2	0	0	0	2
5.3.1.28_locus_tag=all_03897	4094646	4095227	1	4094646	4095227	2	0	0	0	2
tomB_product=Hha toxicity modulator TomB	4118843	4119217	1	4118843	4119217	0	0	0	2	2
ykgO_product=50S ribosomal protein L36 2	4123012	4123152	1	4123012	4123152	0	0	0	2	2
rpmE2_product=50S ribosomal protein L31 type B	4123152	4123415	1	4123152	4123415	0	0	0	2	2
3.1.1.29_locus_tag=all_03928	4123773	4124186	1	4123773	4124186	2	0	0	0	2
ydgT_product=Transcription modulator YdgT	4191853	4192068	1	4191853	4192068	1	0	1	0	2
rsxB_product=Electron transport complex subunit RsxB	4193244	4193822	1	4193244	4193822	0	1	1	0	2
rsxE_product=Electron transport complex subunit RsxE	4197763	4198461	1	4197763	4198461	0	1	1	0	2
oleC_5_product=oleC is an ABC transporter isolated from Streptomyces antibioticus and is involved in oleandomycin secretion.	4202508	4203434	1	4202508	4203434	2	0	0	0	2
DHA-15_product=DHA-15 is a beta-lactamase. From the Lahey list of DHA beta-lactamases.	4243941	4245101	1	4243941	4245101	0	0	1	1	2
2.7.7.61_locus_tag=all_04079	4301166	4301705	1	4301166	4301705	2	0	0	0	2
1.1.1.262_locus_tag=all_04086	4310624	4311613	1	4310624	4311613	2	0	0	0	2
3.6.1.41_locus_tag=all_04089	4312816	4313664	1	4312816	4313664	2	0	0	0	2
1.17.7.4_locus_tag=all_04112	4338800	4339750	1	4338800	4339750	2	0	0	0	2
macB_47_product=MacB is an ATP-binding cassette (ABC) transporter that exports macrolides with 14- or 15- membered lactones. It forms an antibiotic efflux complex with MacA and TolC.	4358539	4359570	1	4358539	4359570	0	1	0	1	2
metI_4_product=D-methionine transport system permease protein MetI	4359563	4360216	1	4359563	4360216	0	0	0	2	2
metQ_5_product=D-methionine-binding lipoprotein MetQ	4360260	4361075	1	4360260	4361075	0	0	0	2	2
macB_46_product=MacB is an ATP-binding cassette (ABC) transporter that exports macrolides with 14- or 15- membered lactones. It forms an antibiotic efflux complex with MacA and TolC.	4397646	4398437	1	4397646	4398437	0	2	0	0	2
narJ_product=Nitrate reductase molybdenum cofactor assembly chaperone NarJ	4443035	4443745	1	4443035	4443745	1	0	1	0	2
4.2.1.1_locus_tag=all_04280	4447048	4447710	1	4447048	4447710	0	0	0	2	2
tet34_2_product=tet34 causes the activation of Mg2+-dependent purine nucleotide synthesis%2C which protects the protein synthesis pathway. It is found in Gram-negative Vibrio	4447770	4448306	1	4447770	4448306	0	0	0	2	2
vanG_product=VanG is a D-Ala-D-Ala ligase that can synthesize D-Ala-D-Ser%2C an alternative substrate for peptidoglycan synthesis that reduces vancomycin binding affinity in Enterococcus faecalis	4494429	4495349	1	4494429	4495349	0	0	1	1	2
2.1.1.72_locus_tag=all_04291	4504723	4505550	1	4504723	4505550	0	2	0	0	2
5.1.3.1_locus_tag=all_04292	4505568	4506245	1	4505568	4506245	0	2	0	0	2
6.1.1.2_locus_tag=all_04294	4506992	4507996	1	4506992	4507996	0	2	0	0	2
mraZ_product=Transcriptional regulator MraZ	4507518	4507976	1	4507518	4507976	1	0	0	1	2
5.2.1.8_locus_tag=all_04316	4529430	4530017	1	4529430	4530017	0	2	0	0	2
tdcC_product=Threonine/serine transporter TdcC	4535476	4536807	1	4535476	4536807	1	0	1	0	2
4.3.1.19_locus_tag=all_04378	4536833	4537822	1	4536833	4537822	0	0	2	0	2
2.1.1.176_locus_tag=all_04362	4556364	4557659	1	4556364	4557659	0	2	0	0	2
5.99.1.2_locus_tag=all_04367	4560907	4561449	1	4560907	4561449	0	2	0	0	2
4.3.2.3_protein_id=gnl|Prokka|all_04399	4562402	4563061	1	4562402	4563061	0	0	2	0	2
1.17.7.4_locus_tag=all_04394	4583637	4584587	1	4583637	4584587	0	0	0	2	2
yebZ_product=Inner membrane protein YebZ	4605641	4606510	1	4605641	4606510	0	1	1	0	2
pcoC_1_product=Copper resistance protein C	4606514	4606888	1	4606514	4606888	0	1	1	0	2
2.1.3.-_locus_tag=all_04470	4632158	4632901	1	4632158	4632901	0	0	2	0	2
2.1.1.166_locus_tag=all_04476	4663704	4664333	1	4663704	4664333	0	2	0	0	2
badR_product=Transcriptional activatory protein BadR	4680250	4680690	1	4680250	4680690	0	0	1	1	2
3.5.1.28_locus_tag=all_04427	4681634	4682989	1	4681634	4682989	2	0	0	0	2
2.4.2.21_locus_tag=all_04594	4775685	4776752	1	4775685	4776752	0	0	2	0	2
2.7.8.26_locus_tag=all_04595	4776780	4777520	1	4776780	4777520	0	0	2	0	2
hisB_product=Histidine biosynthesis bifunctional protein HisB	4793026	4794093	1	4793026	4794093	0	0	2	0	2
2.4.2.-_locus_tag=all_04610	4794093	4794683	1	4794093	4794683	0	0	2	0	2
5.3.1.16_locus_tag=all_04611	4794683	4795420	1	4794683	4795420	0	0	2	0	2
6.3.1.-_locus_tag=all_04618	4806000	4807160	1	4806000	4807160	0	2	0	0	2
PmrE_2_product=PmrE is required for the synthesis and transfer of 4-amino-4-deoxy-L-arabinose (Ara4N) to Lipid A%2C which allows gram-negative bacteria to resist the antimicrobial activity of cationic antimicrobial peptides and antibiotics such as polymyxin	4821416	4822582	1	4821416	4822582	0	0	2	0	2
1.1.1.44_locus_tag=all_04632	4822829	4824235	1	4822829	4824235	0	0	2	0	2
2.4.1.303_locus_tag=all_04638	4831846	4832664	1	4831846	4832664	0	0	2	0	2
1.97.1.-_locus_tag=all_04629	4834445	4834909	1	4834445	4834909	0	0	0	2	2
lamB_4_product=Maltoporin	4835762	4837051	1	4835762	4837051	2	0	0	0	2
macB_54_product=MacB is an ATP-binding cassette (ABC) transporter that exports macrolides with 14- or 15- membered lactones. It forms an antibiotic efflux complex with MacA and TolC.	4837135	4838244	1	4837135	4838244	2	0	0	0	2
3.5.4.13_locus_tag=all_04650	4848888	4849469	1	4848888	4849469	0	0	2	0	2
2.7.1.48_locus_tag=all_04651	4849560	4850201	1	4849560	4850201	0	0	2	0	2
2.3.1.-_locus_tag=all_04685	4892800	4893261	1	4892800	4893261	0	0	2	0	2
2.5.1.75_locus_tag=all_04702	4904162	4905112	1	4904162	4905112	0	0	0	2	2
mutL_product=DNA mismatch repair protein MutL	4905105	4906964	1	4905105	4906964	1	0	0	1	2
tsaE_product=tRNA threonylcarbamoyladenosine biosynthesis protein TsaE	4908347	4908808	1	4908347	4908808	1	0	0	1	2
groL_product=60 kDa chaperonin	4942314	4943960	1	4942314	4943960	0	0	0	2	2
1.4.4.2_locus_tag=all_04787	4971025	4973898	1	4971025	4973898	0	2	0	0	2
2.3.1.210_locus_tag=all_04704	4979474	4980148	1	4979474	4980148	2	0	0	0	2
2.7.7.24_locus_tag=all_04705	4980126	4981007	1	4980126	4981007	2	0	0	0	2
3.6.4.-_locus_tag=all_04711	4986940	4988199	1	4986940	4988199	2	0	0	0	2
trxA_3_product=Thioredoxin 1	4988530	4988859	1	4988530	4988859	2	0	0	0	2
2.7.2.1_locus_tag=all_04814	5048324	5049526	1	5048324	5049526	0	0	2	0	2
2.3.1.8_locus_tag=all_04815	5049727	5051874	1	5049727	5051874	0	0	2	0	2
5.1.99.-_locus_tag=all_04820	5054704	5055066	1	5054704	5055066	0	0	2	0	2
5.4.99.12_locus_tag=all_04835	5067863	5068675	1	5067863	5068675	0	0	2	0	2
1.3.1.106_locus_tag=all_04934	5123665	5124450	1	5123665	5124450	0	2	0	0	2
4.99.1.3_locus_tag=all_04935	5124461	5125255	1	5124461	5125255	0	2	0	0	2
2.1.1.151_locus_tag=all_04936	5125252	5125962	1	5125252	5125962	0	2	0	0	2
2.4.2.21_locus_tag=all_04943	5130582	5131637	1	5130582	5131637	0	2	0	0	2
3.5.1.28_locus_tag=all_04905	5136079	5136951	1	5136079	5136951	0	0	2	0	2
1.3.3.3_locus_tag=all_04906	5136951	5137850	1	5136951	5137850	0	0	2	0	2
ftsA_2_product=Cell division protein FtsA	5146460	5147299	1	5146460	5147299	1	0	1	0	2
eutN_product=Ethanolamine utilization protein EutN	5148724	5149011	1	5148724	5149011	0	1	1	0	2
eutM_product=Ethanolamine utilization protein EutM	5149140	5149430	1	5149140	5149430	0	1	1	0	2
6.3.2.6_locus_tag=all_04937	5171976	5172689	1	5171976	5172689	0	0	2	0	2
4.2.1.75_locus_tag=all_04971	5193334	5194074	1	5193334	5194074	0	0	0	2	2
der_product=GTPase Der	5205989	5207467	1	5205989	5207467	1	0	1	0	2
6.1.1.21_locus_tag=all_04969	5209425	5210699	1	5209425	5210699	0	0	2	0	2
2.1.1.200_locus_tag=all_04988	5233030	5233764	1	5233030	5233764	0	0	2	0	2
1.6.5.11_locus_tag=all_05056	5253575	5254117	1	5253575	5254117	0	2	0	0	2
yfhL_product=putative ferredoxin-like protein YfhL	5262674	5262934	1	5262674	5262934	1	0	1	0	2
recO_product=DNA repair protein RecO	5264070	5264807	1	5264070	5264807	0	1	1	0	2
3.4.25.2_locus_tag=all_05047	5276100	5276630	1	5276100	5276630	0	0	0	2	2
dsbA_2_product=Thiol:disulfide interchange protein DsbA	5337034	5337657	1	5337034	5337657	0	0	0	2	2
2.7.11.1_locus_tag=all_05107	5337685	5338671	1	5337685	5338671	0	0	0	2	2
6.1.1.7_locus_tag=all_05137	5384376	5387003	1	5384376	5387003	0	0	2	0	2
3.5.1.42_locus_tag=all_05140	5388971	5389468	1	5388971	5389468	0	0	2	0	2
srlR_5_product=Glucitol operon repressor	5397051	5397824	1	5397051	5397824	0	0	2	0	2
5.3.1.13_locus_tag=all_05152	5397817	5398782	1	5397817	5398782	0	0	2	0	2
3.1.26.3_locus_tag=all_05203	5399791	5400471	1	5399791	5400471	0	2	0	0	2
2.6.99.2_locus_tag=all_05206	5402134	5402865	1	5402134	5402865	0	2	0	0	2
OXA-1_product=OXA-1 is a beta-lactamase found in E. coli	53975	54805	2	10053975	10054805	0	0	2	0	2
2.1.1.37_locus_tag=all_04955	60401	62026	2	10060401	10062026	2	0	0	0	2
2.7.7.7_locus_tag=all_05261	102590	102844	2	10102590	10102844	0	0	0	2	2
2.7.7.7_locus_tag=all_05348	168423	168677	2	10168423	10168677	0	0	2	0	2
APH(6)-Id_1_product=APH(6)-Id is an aminoglycoside phosphotransferase encoded by plasmids%2C integrative conjugative elements and chromosomal genomic islands in K. pneumoniae%2C Salmonella spp.%2C E. coli%2C Shigella flexneri%2C Providencia alcalifaciens%2C Pseudomonas spp.%2C V. cholerae%2C Edwardsiella tarda%2C Pasteurella multocida and Aeromonas bestiarum	191164	192000	2	10191164	10192000	2	0	0	0	2
APH(3'')-Ib_1_product=APH(3'')-Ib is an aminoglycoside phosphotransferase encoded by plasmids%2C transposons%2C integrative conjugative elements and chromosomes in Enterobacteriaceae and Pseudomonas spp.	192000	192419	2	10192000	10192419	2	0	0	0	2
3.1.-.-_locus_tag=all_05384	5144	5671	3	20005144	20005671	0	0	2	0	2
virB8_1_product=Type IV secretion system protein virB8	41715	42413	3	20041715	20042413	0	0	0	2	2
virB9_2_product=Type IV secretion system protein virB9	42424	43308	3	20042424	20043308	0	0	0	2	2
korB_product=Transcriptional repressor protein KorB	115428	116609	3	20115428	20116609	1	0	1	0	2
3.1.3.89_locus_tag=all_05389	51714	52319	4	30051714	30052319	0	2	0	0	2
1.17.1.-_locus_tag=all_05402	61539	61763	4	30061539	30061763	0	2	0	0	2
TEM-126_1_product=TEM-126 is an extended-spectrum beta-lactamase found in E. coli.	129326	130186	4	30129326	30130186	0	2	0	0	2
catI_product=catI is a chromosome and transposon-encoded variant of the cat gene found in Escherichia coli and Acinetobacter baumannii	27310	27969	5	40027310	40027969	0	2	0	0	2
norA_2_product=NorA is a multidrug efflux pump in Staphylococcus aureus that confers resistance to fluoroquinolones and other structurally unrelated antibiotics like acriflavine. It shares 30%25 similarity with NorA%2C and is a structural of Bmr of Bacillus subtilis. It is regulated by arlRS and mgrA%2C the latter also known as NorR.	190419	191672	5	40190419	40191672	0	2	0	0	2
3.2.1.23_locus_tag=all_05718	191724	194798	5	40191724	40194798	0	2	0	0	2
2.7.7.7_locus_tag=all_05779	57822	58076	6	50057822	50058076	0	2	0	0	2
2.7.1.58_locus_tag=all_00009	10456	11334	1	10456	11334	1	0	0	0	1
4.1.2.21_locus_tag=all_00010	11318	11935	1	11318	11935	1	0	0	0	1
yidH_product=Inner membrane protein YidH	24258	24605	1	24258	24605	1	0	0	0	1
yidG_product=Inner membrane protein YidG	24595	24957	1	24595	24957	1	0	0	0	1
1.1.99.-_locus_tag=all_00024	24954	25454	1	24954	25454	1	0	0	0	1
5.4.99.27_locus_tag=all_00039	39476	40525	1	39476	40525	0	0	1	0	1
6.3.2.6_locus_tag=all_00039	42380	43093	1	42380	43093	0	1	0	0	1
lgrD_product=Linear gramicidin synthase subunit D	54511	55620	1	54511	55620	0	0	1	0	1
1.8.1.2_locus_tag=all_00065	72307	72750	1	72307	72750	0	0	1	0	1
5.4.99.26_locus_tag=all_00066	72755	73549	1	72755	73549	0	0	1	0	1
1.3.3.3_locus_tag=all_00070	77094	77993	1	77094	77993	0	1	0	0	1
3.5.1.28_locus_tag=all_00071	77993	78865	1	77993	78865	0	1	0	0	1
ssuA_1_product=Putative aliphatic sulfonates-binding protein	80819	81760	1	80819	81760	0	0	1	0	1
2.7.1.199_locus_tag=all_00085	90104	90613	1	90104	90613	0	1	0	0	1
1.1.1.77_locus_tag=all_00084	94478	95626	1	94478	95626	0	0	1	0	1
4.1.2.17_locus_tag=all_00085	95654	96301	1	95654	96301	0	0	1	0	1
5.1.3.29_locus_tag=all_00089	101514	101936	1	101514	101936	0	0	1	0	1
2.1.1.186_locus_tag=all_00091	102754	103854	1	102754	103854	0	0	1	0	1
1.1.1.-_locus_tag=all_00108	109724	110716	1	109724	110716	0	1	0	0	1
2.3.1.16_locus_tag=all_00125	128625	129935	1	128625	129935	0	1	0	0	1
3.6.1.23_locus_tag=all_00135	141030	141488	1	141030	141488	1	0	0	0	1
6.4.1.2_locus_tag=all_00143	147890	148873	1	147890	148873	0	1	0	0	1
hisJ_1_product=Histidine-binding periplasmic protein	155190	155972	1	155190	155972	0	1	0	0	1
hisQ_1_product=Histidine transport system permease protein HisQ	156037	156723	1	156037	156723	0	1	0	0	1
2.3.1.30_locus_tag=all_00157	161698	162519	1	161698	162519	0	0	0	1	1
3.1.3.23_locus_tag=all_00165	168007	168666	1	168007	168666	0	1	0	0	1
1.6.5.11_locus_tag=all_00176	182593	183570	1	182593	183570	0	1	0	0	1
1.6.5.11_locus_tag=all_00177	183585	184127	1	183585	184127	0	1	0	0	1
yiaB_product=Inner membrane protein YiaB	199477	199848	1	199477	199848	1	0	0	0	1
yiaA_product=Inner membrane protein YiaA	199883	200326	1	199883	200326	1	0	0	0	1
6.1.1.14_locus_tag=all_00194	201955	202866	1	201955	202866	1	0	0	0	1
6.1.1.14_locus_tag=all_00195	202876	204945	1	202876	204945	1	0	0	0	1
1.17.1.-_locus_tag=all_00207	215238	215492	1	215238	215492	0	1	0	0	1
1.17.4.1_locus_tag=all_00208	215492	216622	1	215492	216622	0	1	0	0	1
mdtN_1_product=Multidrug resistance efflux pump. Could be involved in resistance to puromycin%2C acriflavine and tetraphenylarsonium chloride.	230833	231858	1	230833	231858	0	0	1	0	1
mdtP_1_product=Multidrug resistance efflux pump. Could be involved in resistance to puromycin%2C acriflavine and tetraphenylarsonium chloride	233805	235253	1	233805	235253	0	0	1	0	1
antibiotic resistant fabG_2_product=fabG is a 3-oxoacyl-acyl carrier protein reductase involved in lipid metabolism and fatty acid biosynthesis.The bacterial biocide Triclosan blocks the final reduction step in fatty acid elongation%2C inhibiting biosynthesis. Point mutations in fabG can confer resistance to Triclosan.	265799	266542	1	265799	266542	0	0	1	0	1
1.14.13.-_locus_tag=all_00260	271616	272818	1	271616	272818	0	0	1	0	1
1.14.13.-_locus_tag=all_00261	272829	274007	1	272829	274007	0	0	1	0	1
mscS_product=Small-conductance mechanosensitive channel	282342	283199	1	282342	283199	0	0	1	0	1
1.2.1.72_locus_tag=all_00274	285770	286798	1	285770	286798	0	0	1	0	1
msbA_1_product=MsbA is a multidrug resistance transporter from E. coli and belongs to a superfamily of transporters that contain an adenosine triphosphate (ATP) binding cassette (ABC) which is also called a nucleotide-binding domain (NBD). MsbA is a member of the MDR-ABC transporter group by sequence homology. MsbA transports lipid A%2C a major component of the bacterial outer cell membrane%2C an…	291259	292050	1	291259	292050	1	0	0	0	1
2.6.1.87_locus_tag=all_00265	293104	294243	1	293104	294243	0	0	0	1	1
2.6.1.87_locus_tag=all_00269	298153	299292	1	298153	299292	1	0	0	0	1
2.1.1.171_locus_tag=all_00281	308427	309023	1	308427	309023	0	0	0	1	1
2.1.1.171_locus_tag=all_00285	313476	314072	1	313476	314072	1	0	0	0	1
2.1.1.193_locus_tag=all_00299	314864	315595	1	314864	315595	0	0	1	0	1
6.3.2.3_locus_tag=all_00300	315616	316566	1	315616	316566	0	0	1	0	1
Enterococcus faecium liaR mutant conferring daptomycin resistance_1_product=liaR is a response regulator found in the liaFSR signal transduction pathway. Mutations confer daptomycin resistance.	317773	318426	1	317773	318426	0	0	1	0	1
3.6.1.9_locus_tag=all_00308	321360	321953	1	321360	321953	0	0	1	0	1
1.3.99.-_locus_tag=all_00309	321946	323082	1	321946	323082	0	0	1	0	1
2.1.1.33_locus_tag=all_00312	324219	324938	1	324219	324938	0	0	1	0	1
3.2.2.-_locus_tag=all_00313	325075	326133	1	325075	326133	0	0	1	0	1
yggX_product=putative Fe(2+)-trafficking protein	326162	326437	1	326162	326437	0	0	1	0	1
3.6.4.12_locus_tag=all_00380	385992	387359	1	385992	387359	0	0	1	0	1
5.1.3.1_locus_tag=all_00354	394132	394809	1	394132	394809	0	0	0	1	1
3.1.3.18_locus_tag=all_00355	394802	395563	1	394802	395563	0	0	0	1	1
2.1.1.72_locus_tag=all_00357	398703	399530	1	398703	399530	1	0	0	0	1
3.1.3.18_locus_tag=all_00359	400218	400979	1	400218	400979	1	0	0	0	1
2.4.1.290_locus_tag=all_00361	409506	410636	1	409506	410636	0	1	0	0	1
2.7.1.19_locus_tag=all_00371	410908	411777	1	410908	411777	0	0	0	1	1
5.2.1.8_locus_tag=all_00378	417994	418581	1	417994	418581	0	0	0	1	1
2.8.1.-_locus_tag=all_00386	426218	426604	1	426218	426604	1	0	0	0	1
1.16.3.1_locus_tag=all_00390	426822	427298	1	426822	427298	0	0	0	1	1
1.16.3.1_locus_tag=all_00394	432238	432714	1	432238	432714	1	0	0	0	1
trkA_product=Trk system potassium uptake protein TrkA	443539	444915	1	443539	444915	0	0	0	1	1
2.1.1.176_locus_tag=all_00423	444929	446224	1	444929	446224	0	0	0	1	1
2.7.7.87_locus_tag=all_00429	450019	450591	1	450019	450591	0	0	0	1	1
5.99.1.2_locus_tag=all_00432	454889	455431	1	454889	455431	1	0	0	0	1
panF_product=Sodium/pantothenate symporter	472021	473472	1	472021	473472	1	0	0	0	1
yhdT_product=putative membrane protein YhdT	473462	473704	1	473462	473704	1	0	0	0	1
1.3.1.-_locus_tag=all_00466	480203	481168	1	480203	481168	0	0	0	1	1
yhdE_product=Maf-like protein YhdE	483298	483879	1	483298	483879	1	0	0	0	1
4.2.1.10_locus_tag=all_00472	486063	486515	1	486063	486515	0	0	0	1	1
5.1.3.9_locus_tag=all_00490	513973	514677	1	513973	514677	1	0	0	0	1
1.-.-.-_locus_tag=all_00498	518743	519057	1	518743	519057	0	0	1	0	1
Escherichia coli parE conferring resistance to fluoroquinolones_product=Point mutation in Escherichia coli parE resulting in fluoroquinolones resistance	519130	521025	1	519130	521025	0	0	1	0	1
2.7.11.-_locus_tag=all_00500	530183	530455	1	530183	530455	1	0	0	0	1
3.1.3.45_locus_tag=all_00518	537326	537892	1	537326	537892	0	0	0	1	1
ureD_product=Urease accessory protein UreD	541139	541963	1	541139	541963	0	0	1	0	1
3.5.1.5_locus_tag=all_00521	541973	542275	1	541973	542275	0	0	1	0	1
3.5.1.5_locus_tag=all_00522	542285	542605	1	542285	542605	0	0	1	0	1
3.5.1.5_locus_tag=all_00523	542598	544301	1	542598	544301	0	0	1	0	1
2.5.1.90_locus_tag=all_00529	545427	546398	1	545427	546398	0	0	0	1	1
2.7.7.-_locus_tag=all_00530	549473	551218	1	549473	551218	0	0	1	0	1
3.4.24.-_locus_tag=all_00528	551182	553125	1	551182	553125	1	0	0	0	1
3.4.24.-_locus_tag=all_00538	552988	554931	1	552988	554931	0	0	0	1	1
2.7.7.8_locus_tag=all_00544	567059	569194	1	567059	569194	1	0	0	0	1
2.7.7.8_locus_tag=all_00554	568865	571000	1	568865	571000	0	0	0	1	1
2.7.-.-_locus_tag=all_00553	574562	575194	1	574562	575194	0	0	1	0	1
3.5.1.-_locus_tag=all_00554	575205	576626	1	575205	576626	0	0	1	0	1
yecS_1_product=L-cystine transport system permease protein YecS	576975	577643	1	576975	577643	0	1	0	0	1
2.7.1.200_locus_tag=all_00577	592085	592369	1	592085	592369	0	0	0	1	1
2.7.1.200_locus_tag=all_00578	592396	592863	1	592396	592863	0	0	0	1	1
gatZ_product=D-tagatose-1%2C6-bisphosphate aldolase subunit GatZ	592878	594149	1	592878	594149	0	0	0	1	1
4.2.1.7_locus_tag=all_00576	600220	601707	1	600220	601707	0	0	1	0	1
5.3.1.12_locus_tag=all_00577	601726	603138	1	601726	603138	0	0	1	0	1
4.1.2.20_locus_tag=all_00589	603848	604618	1	603848	604618	0	0	0	1	1
1.1.1.60_locus_tag=all_00590	604645	605535	1	604645	605535	0	0	0	1	1
yhaH_product=Inner membrane protein YhaH	610698	611066	1	610698	611066	0	0	0	1	1
1.8.-.-_locus_tag=all_00598	611193	612179	1	611193	612179	0	0	0	1	1
2.3.1.245_locus_tag=all_00602	624491	625378	1	624491	625378	1	0	0	0	1
5.3.1.32_locus_tag=all_00603	625375	625671	1	625375	625671	1	0	0	0	1
1.1.1.251_locus_tag=all_00610	631128	632171	1	631128	632171	0	0	1	0	1
5.4.99.25_locus_tag=all_00633	653571	654515	1	653571	654515	0	0	1	0	1
2.7.1.191_locus_tag=all_00595	660397	661368	1	660397	661368	0	1	0	0	1
3.4.24.-_locus_tag=all_00647	666844	668787	1	666844	668787	0	0	1	0	1
2.7.7.-_locus_tag=all_00656	671751	673496	1	671751	673496	0	0	0	1	1
3.6.5.-_locus_tag=all_00652	672274	673452	1	672274	673452	0	0	1	0	1
5.3.1.13_locus_tag=all_00666	682864	683868	1	682864	683868	0	0	1	0	1
3.1.3.45_locus_tag=all_00667	683883	684449	1	683883	684449	0	0	1	0	1
rpoN_product=RNA polymerase sigma-54 factor	686315	687748	1	686315	687748	0	0	1	0	1
2.7.7.-_locus_tag=all_00676	691433	693178	1	691433	693178	1	0	0	0	1
6.3.1.-_locus_tag=all_00680	695764	696924	1	695764	696924	0	0	0	1	1
cca_product=Multifunctional CCA protein	704050	705291	1	704050	705291	1	0	0	0	1
TolC_product=TolC is a protein subunit of many multidrug efflux complexes in Gram negative bacteria. It is an outer membrane efflux protein and is constitutively open. Regulation of efflux activity is often at its periplasmic entrance by other components of the efflux complex.	717452	718924	1	717452	718924	1	0	0	0	1
mdtN_2_product=Multidrug resistance efflux pump. Could be involved in resistance to puromycin%2C acriflavine and tetraphenylarsonium chloride.	718417	719349	1	718417	719349	0	0	1	0	1
2.1.1.33_locus_tag=all_00749	765792	766511	1	765792	766511	1	0	0	0	1
3.6.1.9_locus_tag=all_00753	768777	769370	1	768777	769370	1	0	0	0	1
3.1.-.-_locus_tag=all_00759	773010	773426	1	773010	773426	1	0	0	0	1
2.1.1.176_locus_tag=all_00763	775696	776991	1	775696	776991	0	0	1	0	1
5.2.1.8_locus_tag=all_00806	802008	802838	1	802008	802838	0	0	1	0	1
3.5.1.10_locus_tag=all_00724	802670	803512	1	802670	803512	0	1	0	0	1
2.1.1.33_locus_tag=all_00793	805337	806056	1	805337	806056	0	0	0	1	1
1.3.99.-_locus_tag=all_00796	807193	808329	1	807193	808329	0	0	0	1	1
1.4.4.2_locus_tag=all_00804	821248	824121	1	821248	824121	1	0	0	0	1
antibiotic resistant fabG_5_product=fabG is a 3-oxoacyl-acyl carrier protein reductase involved in lipid metabolism and fatty acid biosynthesis.The bacterial biocide Triclosan blocks the final reduction step in fatty acid elongation%2C inhibiting biosynthesis. Point mutations in fabG can confer resistance to Triclosan.	824184	824927	1	824184	824927	1	0	0	0	1
6.1.1.2_locus_tag=all_00830	825359	826363	1	825359	826363	0	0	1	0	1
bhsA_3_product=Multiple stress resistance protein BhsA	853684	853953	1	853684	853953	0	0	1	0	1
3.1.1.85_locus_tag=all_00856	854074	854847	1	854074	854847	0	0	1	0	1
3.4.11.9_locus_tag=all_00843	854955	856271	1	854955	856271	0	0	0	1	1
sfaH_product=S-fimbrial protein subunit SfaH	863521	864429	1	863521	864429	1	0	0	0	1
sfaS_product=S-fimbrial adhesin protein SfaS	864444	864944	1	864444	864944	1	0	0	0	1
fimD_1_product=Outer membrane usher protein FimD	865495	868107	1	865495	868107	1	0	0	0	1
higA1_1_product=Antitoxin HigA1	869584	869883	1	869584	869883	0	0	1	0	1
higB2_1_product=Putative toxin HigB2	869883	870230	1	869883	870230	0	0	1	0	1
fldB_product=Flavodoxin 2	873754	874275	1	873754	874275	0	0	0	1	1
dsbC_product=Thiol:disulfide interchange protein DsbC	875295	876008	1	875295	876008	0	0	0	1	1
ftsY_product=Signal recognition particle receptor FtsY	911191	912714	1	911191	912714	0	0	1	0	1
2.4.99.-_locus_tag=all_00895	914236	915111	1	914236	915111	1	0	0	0	1
dfrE_1_product=dfrE is a chromosome-encoded dihydrofolate reductase found in Enterococcus faecalis	915118	915912	1	915118	915912	1	0	0	0	1
2.6.1.87_locus_tag=all_00921	927677	928816	1	927677	928816	0	0	1	0	1
ccmE_product=Cytochrome c-type biogenesis protein CcmE	943981	944439	1	943981	944439	0	1	0	0	1
5.4.99.60_locus_tag=all_00934	956317	956952	1	956317	956952	1	0	0	0	1
2.1.1.195_locus_tag=all_00935	956949	958088	1	956949	958088	1	0	0	0	1
2.1.1.289_locus_tag=all_00936	958082	958687	1	958082	958687	1	0	0	0	1
2.1.1.196_locus_tag=all_00937	958677	959246	1	958677	959246	1	0	0	0	1
1.14.13.131_locus_tag=all_00973	991324	992730	1	991324	992730	1	0	0	0	1
macB_7_product=MacB is an ATP-binding cassette (ABC) transporter that exports macrolides with 14- or 15- membered lactones. It forms an antibiotic efflux complex with MacA and TolC.	992727	993749	1	992727	993749	1	0	0	0	1
4.3.1.17_locus_tag=all_00980	999294	1000661	1	999294	1000661	1	0	0	0	1
3.2.2.20_locus_tag=all_00982	1007534	1008115	1	1007534	1008115	0	0	1	0	1
2.3.1.-_locus_tag=all_00983	1008093	1008533	1	1008093	1008533	0	0	1	0	1
1.3.1.106_locus_tag=all_00995	1013436	1014221	1	1013436	1014221	0	0	0	1	1
cspA_product=Cold shock protein CspA	1020367	1020579	1	1020367	1020579	0	0	1	0	1
6.3.4.2_locus_tag=all_00996	1021273	1022910	1	1021273	1022910	1	0	0	0	1
4.2.1.11_locus_tag=all_00997	1022992	1024290	1	1022992	1024290	1	0	0	0	1
NmcR_3_product=NmcR is a of the LysR regulator found in Enterobacter cloacae that contribute to the regulation of NmcA beta-lactamase	1026563	1027387	1	1026563	1027387	0	0	0	1	1
2.1.1.186_locus_tag=all_01015	1027795	1028895	1	1027795	1028895	0	0	0	1	1
4.2.99.18_locus_tag=all_00959	1039662	1040297	1	1039662	1040297	0	1	0	0	1
2.3.1.30_locus_tag=all_01027	1057890	1058711	1	1057890	1058711	0	0	1	0	1
6.3.4.2_locus_tag=all_01051	1072948	1074585	1	1072948	1074585	0	0	0	1	1
4.2.1.11_locus_tag=all_01052	1074667	1075965	1	1074667	1075965	0	0	0	1	1
2.7.7.60_locus_tag=all_01066	1089938	1090648	1	1089938	1090648	0	0	0	1	1
3.1.3.5_locus_tag=all_01069	1092154	1092915	1	1092154	1092915	0	0	0	1	1
2.1.1.77_locus_tag=all_01070	1092909	1093535	1	1092909	1093535	0	0	0	1	1
dppA_1_product=Periplasmic dipeptide transport protein	1093180	1094778	1	1093180	1094778	0	1	0	0	1
nlpD_2_product=Murein hydrolase activator NlpD	1093661	1094797	1	1093661	1094797	0	0	0	1	1
rpoS_product=RNA polymerase sigma factor RpoS	1094955	1095947	1	1094955	1095947	0	0	0	1	1
2.3.1.-_locus_tag=all_01016	1095483	1096001	1	1095483	1096001	0	1	0	0	1
4.1.3.30_locus_tag=all_01066	1095662	1096408	1	1095662	1096408	0	0	1	0	1
ada_1_product=Bifunctional transcriptional activator/DNA repair enzyme Ada	1096411	1097469	1	1096411	1097469	0	0	1	0	1
hypE_product=Hydrogenase isoenzymes formation protein HypE	1096866	1097876	1	1096866	1097876	1	0	0	0	1
3.1.3.11_locus_tag=all_01076	1107530	1108540	1	1107530	1108540	0	0	1	0	1
1.18.1.2_locus_tag=all_01077	1108691	1109437	1	1108691	1109437	0	0	1	0	1
1.-.-.-_locus_tag=all_01081	1113289	1113816	1	1113289	1113816	1	0	0	0	1
2.1.3.-_locus_tag=all_01082	1113825	1116059	1	1113825	1116059	1	0	0	0	1
macB_10_product=MacB is an ATP-binding cassette (ABC) transporter that exports macrolides with 14- or 15- membered lactones. It forms an antibiotic efflux complex with MacA and TolC.	1128354	1129031	1	1128354	1129031	1	0	0	0	1
1.-.-.-_locus_tag=all_01098	1132907	1133197	1	1132907	1133197	0	0	1	0	1
6.1.1.7_locus_tag=all_01102	1133382	1136009	1	1133382	1136009	1	0	0	0	1
3.1.3.-_locus_tag=all_01110	1138519	1139085	1	1138519	1139085	1	0	0	0	1
1.-.-.-_locus_tag=all_01115	1138858	1140684	1	1138858	1140684	0	0	0	1	1
6.3.2.2_locus_tag=all_01112	1139577	1141133	1	1139577	1141133	1	0	0	0	1
3.1.-.-_locus_tag=all_01122	1145522	1145830	1	1145522	1145830	0	0	0	1	1
emrR_product=EmrR is a negative regulator for the EmrAB-TolC multidrug efflux pump in E. coli. Mutations lead to EmrAB-TolC overexpression.	1147269	1147799	1	1147269	1147799	1	0	0	0	1
H-NS_1_product=H-NS is a histone-like protein involved in global gene regulation in Gram-negative bacteria. It is a repressor of the membrane fusion protein genes acrE%2C mdtE%2C and emrK as well as nearby genes of many RND-type multidrug exporters.	1160897	1161298	1	1160897	1161298	1	0	0	0	1
osmY_2_product=Osmotically-inducible protein Y	1174956	1175270	1	1174956	1175270	0	0	0	1	1
3.2.1.122_locus_tag=all_01164	1196249	1197571	1	1196249	1197571	0	0	1	0	1
malP_4_product=PTS system maltose-specific EIICB component	1197568	1199190	1	1197568	1199190	0	0	1	0	1
4.1.1.86_locus_tag=all_01112	1204007	1205479	1	1204007	1205479	0	1	0	0	1
patA_1_product=PatA is an ABC transporter of Streptococcus pneumoniae that interacts with PatB to confer fluoroquinolone resistance.	1205498	1206880	1	1205498	1206880	0	1	0	0	1
5.4.99.23_locus_tag=all_01192	1218140	1219120	1	1218140	1219120	1	0	0	0	1
yfiH_1_product=Laccase domain protein YfiH	1219117	1219848	1	1219117	1219848	1	0	0	0	1
hscA_product=Chaperone protein HscA	1285253	1287103	1	1285253	1287103	1	0	0	0	1
3.4.21.89_locus_tag=all_01264	1288338	1289312	1	1288338	1289312	0	0	0	1	1
2.6.99.2_locus_tag=all_01268	1291905	1292636	1	1291905	1292636	0	0	0	1	1
2.7.8.7_locus_tag=all_01269	1292636	1293016	1	1292636	1293016	0	0	0	1	1
1.2.1.2_locus_tag=all_01259	1300975	1303389	1	1300975	1303389	0	0	1	0	1
1.2.1.2_locus_tag=all_01260	1303438	1304025	1	1303438	1304025	0	0	1	0	1
5.1.3.32_locus_tag=all_01276	1316916	1317230	1	1316916	1317230	0	0	1	0	1
1.1.1.1_locus_tag=all_01277	1317227	1318375	1	1317227	1318375	0	0	1	0	1
2.8.1.7_locus_tag=all_01295	1323838	1325052	1	1323838	1325052	0	0	0	1	1
2.4.2.9_locus_tag=all_01285	1331755	1332381	1	1331755	1332381	1	0	0	0	1
uraA_product=Uracil permease	1332477	1333763	1	1332477	1333763	1	0	0	0	1
Pseudomonas aeruginosa CpxR_1_product=CpxR is directly involved in activation of expression of RND efflux pump MexAB-OprM in P. aeruginosa. CpxR is required to enhance mexAB-oprM expression and drug resistance%2C in the absence of repressor MexR.	1333124	1333822	1	1333124	1333822	0	0	1	0	1
1.20.4.1_locus_tag=all_01289	1335600	1335959	1	1335600	1335959	1	0	0	0	1
3.4.-.-_locus_tag=all_01290	1335969	1337432	1	1335969	1337432	1	0	0	0	1
intS_1_product=Prophage integrase IntS	1356321	1357526	1	1356321	1357526	0	0	0	1	1
AAC(6')-Iy_product=AAC(6')-Iy is a chromosomal-encoded aminoglycoside acetyltransferase in S. enteritidis and S. enterica. Regulatory mutation required to increase expression of this chromosomally-encoded gene for resistance. In the specific system%2C aminoglycoside resistance was due to a transcriptional fusion secondary to a chromosomal deletion in which the downstream aac(6')-Iy gene was place…	1376696	1377142	1	1376696	1377142	0	1	0	0	1
3.5.1.2_locus_tag=all_01291	1381476	1382402	1	1381476	1382402	0	1	0	0	1
2.2.1.6_locus_tag=all_01338	1384246	1385892	1	1384246	1385892	0	0	1	0	1
2.2.1.6_locus_tag=all_01339	1385889	1386146	1	1385889	1386146	0	0	1	0	1
2.7.3.9_locus_tag=all_01343	1390401	1392128	1	1390401	1392128	1	0	0	0	1
2.7.11.-_locus_tag=all_01344	1392173	1392430	1	1392173	1392430	1	0	0	0	1
5.1.3.14_locus_tag=all_01357	1406541	1407626	1	1406541	1407626	0	0	1	0	1
2.6.1.59_locus_tag=all_01362	1411507	1412637	1	1411507	1412637	0	0	1	0	1
2.4.1.325_locus_tag=all_01364	1413886	1414962	1	1413886	1414962	0	0	1	0	1
4.3.3.7_locus_tag=all_01403	1423104	1423982	1	1423104	1423982	0	0	0	1	1
xerC_3_product=Tyrosine recombinase XerC	1429005	1429907	1	1429005	1429907	0	0	1	0	1
3.1.3.-_locus_tag=all_01382	1429907	1430623	1	1429907	1430623	0	0	1	0	1
3.1.1.5_locus_tag=all_01392	1441039	1442031	1	1441039	1442031	0	0	1	0	1
3.1.3.74_locus_tag=all_01393	1442076	1442876	1	1442076	1442876	0	0	1	0	1
rfaH_product=Transcription antitermination protein RfaH	1456324	1456812	1	1456324	1456812	0	0	1	0	1
1.3.1.98_locus_tag=all_01421	1472742	1473770	1	1472742	1473770	0	0	1	0	1
2.7.1.199_locus_tag=all_01451	1472973	1473482	1	1472973	1473482	0	0	0	1	1
2.7.3.9_locus_tag=all_01452	1473525	1475252	1	1473525	1475252	0	0	0	1	1
6.3.4.15_locus_tag=all_01422	1473767	1474729	1	1473767	1474729	0	0	1	0	1
2.7.11.-_locus_tag=all_01453	1475297	1475554	1	1475297	1475554	0	0	0	1	1
2.1.1.298_locus_tag=all_01436	1479458	1480390	1	1479458	1480390	1	0	0	0	1
4.2.3.5_locus_tag=all_01437	1480432	1481517	1	1480432	1481517	1	0	0	0	1
3.4.24.-_locus_tag=all_01438	1481520	1482344	1	1481520	1482344	1	0	0	0	1
usg_product=USG-1 protein	1491203	1492216	1	1491203	1492216	1	0	0	0	1
5.4.99.12_locus_tag=all_01448	1492216	1493028	1	1492216	1493028	1	0	0	0	1
1.1.1.-_locus_tag=all_01474	1492593	1493585	1	1492593	1493585	0	0	0	1	1
6.4.1.2_locus_tag=all_01450	1493837	1494820	1	1493837	1494820	1	0	0	0	1
6.3.2.12_locus_tag=all_01451	1494896	1496164	1	1494896	1496164	1	0	0	0	1
2.4.2.14_locus_tag=all_01454	1497582	1499099	1	1497582	1499099	1	0	0	0	1
2.3.1.8_locus_tag=all_01473	1516135	1518282	1	1516135	1518282	1	0	0	0	1
2.7.2.1_locus_tag=all_01474	1518483	1519685	1	1518483	1519685	1	0	0	0	1
1.14.-.-_locus_tag=all_01499	1520075	1520623	1	1520075	1520623	0	0	0	1	1
1.6.5.11_locus_tag=all_01484	1529257	1531065	1	1529257	1531065	1	0	0	0	1
1.6.5.11_locus_tag=all_01485	1531068	1531568	1	1531068	1531568	1	0	0	0	1
3.5.3.23_locus_tag=all_01446	1538709	1540049	1	1538709	1540049	0	1	0	0	1
1.6.5.11_locus_tag=all_01493	1540065	1541594	1	1540065	1541594	1	0	0	0	1
1.2.1.71_locus_tag=all_01447	1540071	1541537	1	1540071	1541537	0	1	0	0	1
vatC_product=vatC is a plasmid-mediated acetyltransferase found in Staphylococcus cohnii	1543856	1544311	1	1543856	1544311	0	0	1	0	1
4.2.1.113_locus_tag=all_01501	1549357	1550322	1	1549357	1550322	1	0	0	0	1
malF_1_product=Maltose transport system permease protein MalF	1549633	1551177	1	1549633	1551177	0	0	1	0	1
1.6.5.11_locus_tag=all_01541	1562739	1565465	1	1562739	1565465	0	0	0	1	1
1.6.5.11_locus_tag=all_01542	1565462	1566439	1	1565462	1566439	0	0	0	1	1
1.6.5.11_locus_tag=all_01543	1566454	1566996	1	1566454	1566996	0	0	0	1	1
1.6.5.11_locus_tag=all_01545	1567559	1567861	1	1567559	1567861	0	0	0	1	1
1.6.5.11_locus_tag=all_01546	1567858	1569699	1	1567858	1569699	0	0	0	1	1
2.2.1.9_locus_tag=all_01552	1575864	1577534	1	1575864	1577534	0	0	0	1	1
4.2.1.113_locus_tag=all_01555	1579161	1580126	1	1579161	1580126	0	0	0	1	1
dauA_1_product=C4-dicarboxylic acid transporter DauA	1589029	1590267	1	1589029	1590267	1	0	0	0	1
1.1.99.33_locus_tag=all_01553	1617461	1619140	1	1617461	1619140	0	0	1	0	1
1.1.99.33_locus_tag=all_01554	1619189	1619608	1	1619189	1619608	0	0	1	0	1
2.7.8.37_locus_tag=all_01571	1635900	1636484	1	1635900	1636484	0	0	1	0	1
2.7.8.37_locus_tag=all_01572	1636481	1636933	1	1636481	1636933	0	0	1	0	1
4.3.1.1_locus_tag=all_01600	1666597	1668033	1	1666597	1668033	0	0	1	0	1
yehY_product=Glycine betaine uptake system permease protein YehY	1693524	1694681	1	1693524	1694681	0	0	0	1	1
lmrD_product=lmrD is a chromosomally-encoded efflux pump that confers resistance to lincosamides in Streptomyces lincolnensis and Lactococcus lactis. It can dimerize with lmrC	1694674	1695621	1	1694674	1695621	0	0	0	1	1
2.3.1.-_locus_tag=all_01656	1702987	1703448	1	1702987	1703448	0	0	0	1	1
2.5.1.75_locus_tag=all_01639	1705738	1706688	1	1705738	1706688	0	0	1	0	1
hflC_product=Modulator of FtsH protease HflC	1709776	1710780	1	1709776	1710780	0	0	1	0	1
6.3.4.4_locus_tag=all_01646	1711676	1712974	1	1711676	1712974	0	0	1	0	1
nsrR_product=HTH-type transcriptional repressor NsrR	1713125	1713550	1	1713125	1713550	0	0	1	0	1
4.2.1.46_locus_tag=all_01664	1753870	1754979	1	1753870	1754979	1	0	0	0	1
2.7.7.24_locus_tag=all_01665	1754993	1755862	1	1754993	1755862	1	0	0	0	1
3.4.-.-_locus_tag=all_01698	1764590	1765930	1	1764590	1765930	0	0	1	0	1
bcrA_5_product=bcrA is an ABC transporter found in Bacillus licheniformis that confers bacitracin resistance	1765223	1765963	1	1765223	1765963	1	0	0	0	1
cybC_product=Soluble cytochrome b562	1765967	1766353	1	1765967	1766353	0	0	1	0	1
5.4.99.9_locus_tag=all_01676	1767890	1769044	1	1767890	1769044	1	0	0	0	1
4.3.1.29_locus_tag=all_01706	1770335	1771453	1	1770335	1771453	0	0	1	0	1
4.1.2.14_locus_tag=all_01707	1771450	1772190	1	1771450	1772190	0	0	1	0	1
4.1.3.-_locus_tag=all_01681	1773216	1773992	1	1773216	1773992	1	0	0	0	1
5.3.1.16_locus_tag=all_01682	1773974	1774711	1	1773974	1774711	1	0	0	0	1
2.4.1.290_locus_tag=all_01725	1791031	1792161	1	1791031	1792161	0	0	0	1	1
4.2.1.44_locus_tag=all_01750	1825288	1826187	1	1825288	1826187	0	0	1	0	1
antibiotic resistant fabG_7_product=fabG is a 3-oxoacyl-acyl carrier protein reductase involved in lipid metabolism and fatty acid biosynthesis.The bacterial biocide Triclosan blocks the final reduction step in fatty acid elongation%2C inhibiting biosynthesis. Point mutations in fabG can confer resistance to Triclosan.	1865417	1866136	1	1865417	1866136	0	0	1	0	1
1.14.11.-_protein_id=gnl|Prokka|all_01807	1871441	1872118	1	1871441	1872118	0	1	0	0	1
1.16.3.2_locus_tag=all_01789	1874724	1875221	1	1874724	1875221	1	0	0	0	1
3.6.4.12_locus_tag=all_01815	1901837	1902448	1	1901837	1902448	1	0	0	0	1
yebE_product=Inner membrane protein YebE	1917408	1918067	1	1917408	1918067	1	0	0	0	1
1.1.1.-_locus_tag=all_01859	1925098	1926081	1	1925098	1926081	0	1	0	0	1
5.3.3.10_locus_tag=all_01848	1925751	1926131	1	1925751	1926131	0	0	1	0	1
2.7.1.-_locus_tag=all_01860	1926091	1927038	1	1926091	1927038	0	1	0	0	1
1.13.11.15_locus_tag=all_01849	1926141	1926998	1	1926141	1926998	0	0	1	0	1
4.1.2.13_locus_tag=all_01861	1927043	1927879	1	1927043	1927879	0	1	0	0	1
3.4.21.102_locus_tag=all_01845	1933106	1935154	1	1933106	1935154	1	0	0	0	1
1.2.1.12_locus_tag=all_01869	1934701	1935696	1	1934701	1935696	0	1	0	0	1
5.1.3.15_locus_tag=all_01870	1935771	1936655	1	1935771	1936655	0	1	0	0	1
2.7.1.191_locus_tag=all_01859	1947824	1948795	1	1947824	1948795	1	0	0	0	1
2.6.1.85_locus_tag=all_01864	1954704	1956059	1	1954704	1956059	1	0	0	0	1
3.5.99.10_locus_tag=all_01866	1956334	1956678	1	1956334	1956678	1	0	0	0	1
2.7.7.65_locus_tag=all_01895	1959203	1960216	1	1959203	1960216	0	1	0	0	1
yoaK_product=putative membrane protein YoaK	1960274	1960375	1	1960274	1960375	0	1	0	0	1
Enterococcus faecium liaR mutant conferring daptomycin resistance_6_product=liaR is a response regulator found in the liaFSR signal transduction pathway. Mutations confer daptomycin resistance.	1961713	1962369	1	1961713	1962369	0	0	0	1	1
uvrC_product=UvrABC system protein C	1962366	1964198	1	1962366	1964198	0	0	0	1	1
2.7.7.7_locus_tag=all_01897	1970863	1971276	1	1970863	1971276	0	0	1	0	1
2.3.1.128_locus_tag=all_01898	1971245	1971691	1	1971245	1971691	0	0	1	0	1
2.4.2.4_locus_tag=all_01907	1979930	1981252	1	1979930	1981252	0	0	1	0	1
2.4.2.1_locus_tag=all_01909	1982631	1983350	1	1982631	1983350	0	0	1	0	1
nadR_product=Trifunctional NAD biosynthesis/regulator protein NadR	1987584	1988816	1	1987584	1988816	0	0	1	0	1
4.3.1.19_locus_tag=all_01897	1990820	1991809	1	1990820	1991809	1	0	0	0	1
baeS_1_product=BaeS is a sensor kinase in the BaeSR regulatory system. While it phosphorylates BaeR to increase its activity%2C BaeS is not necessary for overexpressed BaeR to confer resistance.	1996675	1998099	1	1996675	1998099	0	0	1	0	1
2.2.1.2_locus_tag=all_01933	2009901	2010854	1	2009901	2010854	0	0	1	0	1
2.7.7.75_locus_tag=all_01934	2010954	2011541	1	2010954	2011541	0	0	1	0	1
4.2.2.-_locus_tag=all_01962	2028079	2029101	1	2028079	2029101	0	1	0	0	1
4.1.3.38_locus_tag=all_01963	2029103	2029912	1	2029103	2029912	0	1	0	0	1
ychF_product=Ribosome-binding ATPase YchF	2044215	2045306	1	2044215	2045306	1	0	0	0	1
3.1.1.29_locus_tag=all_01947	2045424	2046008	1	2045424	2046008	1	0	0	0	1
2.7.1.148_locus_tag=all_01952	2050760	2051611	1	2050760	2051611	1	0	0	0	1
lolB_product=Outer-membrane lipoprotein LolB	2051608	2052219	1	2051608	2052219	1	0	0	0	1
2.1.1.297_locus_tag=all_01956	2054871	2055719	1	2054871	2055719	1	0	0	0	1
5.2.1.8_locus_tag=all_01975	2055247	2056533	1	2055247	2056533	0	0	1	0	1
lptD_product=LPS-assembly protein LptD	2056588	2058936	1	2056588	2058936	0	0	1	0	1
4.3.2.3_protein_id=gnl|Prokka|all_01975	2058483	2059142	1	2058483	2059142	0	0	0	1	1
chaB_product=Putative cation transport regulator ChaB	2059272	2059502	1	2059272	2059502	1	0	0	0	1
2.7.7.61_locus_tag=all_01981	2064222	2064761	1	2064222	2064761	0	0	1	0	1
1.7.99.4_locus_tag=all_01978	2084538	2085215	1	2084538	2085215	1	0	0	0	1
2.7.8.13_locus_tag=all_02016	2109225	2110307	1	2109225	2110307	0	0	1	0	1
6.3.2.9_locus_tag=all_02017	2110310	2111626	1	2110310	2111626	0	0	1	0	1
2.4.1.227_locus_tag=all_02019	2112921	2113967	1	2112921	2113967	0	0	1	0	1
6.3.2.8_locus_tag=all_02020	2114015	2115490	1	2114015	2115490	0	0	1	0	1
ftsA_1_product=Cell division protein FtsA	2117232	2118494	1	2117232	2118494	0	0	1	0	1
6.1.1.20_locus_tag=all_02013	2118243	2119226	1	2118243	2119226	1	0	0	0	1
secM_product=Secretion monitor	2121049	2121546	1	2121049	2121546	0	0	1	0	1
3.6.1.55_locus_tag=all_02028	2124373	2124765	1	2124373	2124765	0	0	1	0	1
3.5.1.28_locus_tag=all_02037	2132040	2132603	1	2132040	2132603	0	0	1	0	1
1.-.-.-_protein_id=gnl|Prokka|all_02031	2138682	2141738	1	2138682	2141738	1	0	0	0	1
3.1.2.28_locus_tag=all_02032	2141735	2142145	1	2141735	2142145	1	0	0	0	1
oleC_3_product=oleC is an ABC transporter isolated from Streptomyces antibioticus and is involved in oleandomycin secretion.	2163970	2164896	1	2163970	2164896	0	0	1	0	1
epsM_product=Type II secretion system protein M	2178652	2179137	1	2178652	2179137	0	0	1	0	1
epsL_product=Type II secretion system protein L	2179130	2180344	1	2179130	2180344	0	0	1	0	1
rpsA_1_product=30S ribosomal protein S1	2185739	2187412	1	2185739	2187412	0	1	0	0	1
2.7.4.25_locus_tag=all_02109	2187546	2188229	1	2187546	2188229	0	1	0	0	1
2.5.1.19_locus_tag=all_02110	2188404	2189687	1	2188404	2189687	0	1	0	0	1
2.6.1.52_locus_tag=all_02111	2189761	2190849	1	2189761	2190849	0	1	0	0	1
2.3.1.54_locus_tag=all_02115	2194900	2197182	1	2194900	2197182	0	1	0	0	1
1.8.5.3_locus_tag=all_02120	2201193	2203631	1	2201193	2203631	0	1	0	0	1
6.1.1.3_locus_tag=all_02114	2210085	2212013	1	2210085	2212013	0	0	0	1	1
2.3.1.117_locus_tag=all_02107	2213641	2214465	1	2213641	2214465	0	0	1	0	1
1.1.1.267_locus_tag=all_02114	2221843	2223045	1	2221843	2223045	0	0	1	0	1
2.7.7.41_locus_tag=all_02116	2224129	2224911	1	2224129	2224911	0	0	1	0	1
bcrA_7_product=bcrA is an ABC transporter found in Bacillus licheniformis that confers bacitracin resistance	2224785	2225408	1	2224785	2225408	1	0	0	0	1
ccmB_product=Heme exporter protein B	2225405	2226064	1	2225405	2226064	1	0	0	0	1
ccmC_product=Heme exporter protein C	2226114	2226851	1	2226114	2226851	1	0	0	0	1
2.2.1.6_locus_tag=all_02126	2239531	2241210	1	2239531	2241210	1	0	0	0	1
5.1.3.33_locus_tag=all_02128	2240258	2240647	1	2240258	2240647	0	0	1	0	1
6.3.4.19_locus_tag=all_02129	2240701	2242014	1	2240701	2242014	0	0	1	0	1
4.1.1.5_locus_tag=all_02127	2241220	2241999	1	2241220	2241999	1	0	0	0	1
srpC_product=putative chromate transport protein	2257197	2258564	1	2257197	2258564	1	0	0	0	1
1.-.-.-_protein_id=gnl|Prokka|all_02145	2258619	2260037	1	2258619	2260037	1	0	0	0	1
ribX_1_product=Riboflavin transport system permease protein RibX	2260067	2260882	1	2260067	2260882	1	0	0	0	1
3.7.1.19_protein_id=gnl|Prokka|all_02179	2285849	2287093	1	2285849	2287093	0	0	1	0	1
vanHM_product=vanHM is a vanH variant in the vanM gene cluster	2298726	2299721	1	2298726	2299721	0	0	1	0	1
antibiotic resistant fabG_8_product=fabG is a 3-oxoacyl-acyl carrier protein reductase involved in lipid metabolism and fatty acid biosynthesis.The bacterial biocide Triclosan blocks the final reduction step in fatty acid elongation%2C inhibiting biosynthesis. Point mutations in fabG can confer resistance to Triclosan.	2299738	2300499	1	2299738	2300499	0	0	1	0	1
4.4.1.5_locus_tag=all_02198	2309014	2309421	1	2309014	2309421	1	0	0	0	1
1.-.-.-_locus_tag=all_02199	2309500	2310597	1	2309500	2310597	1	0	0	0	1
4.2.1.24_locus_tag=all_02252	2363345	2364319	1	2363345	2364319	0	0	1	0	1
2.3.1.-_locus_tag=all_02274	2382503	2383021	1	2382503	2383021	1	0	0	0	1
3.1.13.-_locus_tag=all_02301	2401812	2402459	1	2401812	2402459	0	0	0	1	1
4.4.1.5_locus_tag=all_02302	2402597	2403004	1	2402597	2403004	0	0	0	1	1
1.1.1.-_locus_tag=all_02308	2416901	2417875	1	2416901	2417875	0	0	1	0	1
5.4.2.11_locus_tag=all_02332	2420981	2421733	1	2420981	2421733	0	1	0	0	1
3.1.2.-_locus_tag=all_02351	2433290	2433694	1	2433290	2433694	0	1	0	0	1
1.10.3.10_locus_tag=all_02330	2438559	2440550	1	2438559	2440550	0	0	1	0	1
5.2.1.8_locus_tag=all_02335	2445057	2446355	1	2445057	2446355	0	0	1	0	1
hupB_1_product=DNA-binding protein HU-beta	2451561	2451833	1	2451561	2451833	0	0	1	0	1
5.2.1.8_locus_tag=all_02340	2452048	2453922	1	2452048	2453922	0	0	1	0	1
3.6.3.12_locus_tag=all_02377	2461623	2463671	1	2461623	2463671	0	1	0	0	1
5.4.2.2_locus_tag=all_02382	2468093	2469733	1	2468093	2469733	0	1	0	0	1
nagC_2_product=N-acetylglucosamine repressor	2482147	2483367	1	2482147	2483367	0	1	0	0	1
3.1.3.5_locus_tag=all_02396	2483484	2484236	1	2483484	2484236	0	1	0	0	1
3.1.-.-_locus_tag=all_02408	2491263	2491736	1	2491263	2491736	0	1	0	0	1
corC_3_product=Magnesium and cobalt efflux protein CorC	2491815	2492762	1	2491815	2492762	0	1	0	0	1
Bifidobacteria intrinsic ileS conferring resistance to mupirocin_2_product=Bifidobacteria have an intrinsically resistant form of ileS (isoleucyl-tRNA synthetase) that confers resistance to mupirocin.	2502654	2505236	1	2502654	2505236	0	1	0	0	1
2.7.7.7_locus_tag=all_02389	2502778	2504685	1	2502778	2504685	0	0	1	0	1
4.99.1.1_locus_tag=all_02394	2508662	2509624	1	2508662	2509624	0	0	1	0	1
2.1.1.177_locus_tag=all_02424	2508761	2509228	1	2508761	2509228	0	1	0	0	1
2.7.1.73_locus_tag=all_02395	2509688	2510992	1	2509688	2510992	0	0	1	0	1
tatE_product=Sec-independent protein translocase protein TatE	2518319	2518525	1	2518319	2518525	0	1	0	0	1
3.5.-.-_protein_id=gnl|Prokka|all_02434	2518768	2519556	1	2518768	2519556	0	1	0	0	1
sav1866_4_product=Sav1866 is a multidrug efflux pump in the Gram-positive Staphylococcus aureus. It is a of the human ABC transporter Mdr1 and pumps out toxic compounds including verapamil%2C tetraphenylphosphorchloride%2C and Hoechst.	2522340	2523017	1	2522340	2523017	0	0	1	0	1
trxA_2_product=Thioredoxin	2523894	2524748	1	2523894	2524748	0	0	1	0	1
antibiotic resistant fabG_9_product=fabG is a 3-oxoacyl-acyl carrier protein reductase involved in lipid metabolism and fatty acid biosynthesis.The bacterial biocide Triclosan blocks the final reduction step in fatty acid elongation%2C inhibiting biosynthesis. Point mutations in fabG can confer resistance to Triclosan.	2524807	2525577	1	2524807	2525577	0	0	1	0	1
2.9.1.-_locus_tag=all_02414	2532037	2533113	1	2532037	2533113	0	0	1	0	1
fucP_2_product=L-fucose-proton symporter	2593955	2595289	1	2593955	2595289	1	0	0	0	1
3.4.11.18_locus_tag=all_02501	2621120	2621902	1	2621120	2621902	1	0	0	0	1
2.7.11.1_locus_tag=all_02508	2629151	2630473	1	2629151	2630473	1	0	0	0	1
hipB_product=Antitoxin HipB	2630473	2630760	1	2630473	2630760	1	0	0	0	1
cra_1_product=Catabolite repressor/activator	2702089	2703093	1	2702089	2703093	0	1	0	0	1
antibiotic resistant fabG_19_product=fabG is a 3-oxoacyl-acyl carrier protein reductase involved in lipid metabolism and fatty acid biosynthesis.The bacterial biocide Triclosan blocks the final reduction step in fatty acid elongation%2C inhibiting biosynthesis. Point mutations in fabG can confer resistance to Triclosan.	2713665	2714414	1	2713665	2714414	1	0	0	0	1
rspR_2_product=HTH-type transcriptional repressor RspR	2714506	2715192	1	2714506	2715192	1	0	0	0	1
ybdZ_product=Enterobactin biosynthesis protein YbdZ	2743095	2743298	1	2743095	2743298	0	0	1	0	1
2.7.7.-_locus_tag=all_02627	2743309	2747190	1	2743309	2747190	0	0	1	0	1
2.7.7.66_locus_tag=all_02630	2744400	2745017	1	2744400	2745017	1	0	0	0	1
2.3.1.39_locus_tag=all_02631	2745017	2745919	1	2745017	2745919	1	0	0	0	1
Escherichia coli marR mutant conferring antibiotic resistance_3_product=MarR is a repressor of the mar operon marRAB%2C thus regulating the expression of marA%2C the activator of multidrug efflux pump AcrAB.	2778107	2778541	1	2778107	2778541	0	0	0	1	1
marA_3_product=In the presence of antibiotic stress%2C E. coli overexpresses the global activator protein MarA%2C which besides inducing MDR efflux pump AcrAB%2C also down- regulates synthesis of the porin OmpF.	2778562	2778936	1	2778562	2778936	0	0	0	1	1
1.5.1.-_locus_tag=all_02666	2787991	2788713	1	2787991	2788713	1	0	0	0	1
ydgC_product=Inner membrane protein YdgC	2788710	2789045	1	2788710	2789045	1	0	0	0	1
sav1866_5_product=Sav1866 is a multidrug efflux pump in the Gram-positive Staphylococcus aureus. It is a of the human ABC transporter Mdr1 and pumps out toxic compounds including verapamil%2C tetraphenylphosphorchloride%2C and Hoechst.	2800918	2801595	1	2800918	2801595	0	1	0	0	1
2.3.1.251_locus_tag=all_02679	2804222	2804740	1	2804222	2804740	0	0	1	0	1
2.7.7.18_locus_tag=all_02695	2817726	2818376	1	2817726	2818376	0	0	1	0	1
3.1.-.-_locus_tag=all_02732	2853970	2854743	1	2853970	2854743	0	0	1	0	1
kipA_product=KipI antagonist	2870675	2871607	1	2870675	2871607	0	0	1	0	1
3.4.21.92_locus_tag=all_02778	2876628	2877251	1	2876628	2877251	0	1	0	0	1
1.3.5.1_locus_tag=all_02755	2878360	2880126	1	2878360	2880126	0	0	1	0	1
1.3.5.1_locus_tag=all_02756	2880142	2880858	1	2880142	2880858	0	0	1	0	1
1.10.3.10_locus_tag=all_02784	2883366	2885357	1	2883366	2885357	0	1	0	0	1
3.1.3.27_locus_tag=all_02807	2907061	2907564	1	2907061	2907564	0	1	0	0	1
2.7.4.16_locus_tag=all_02808	2907557	2908528	1	2907557	2908528	0	1	0	0	1
modA_product=Molybdate-binding periplasmic protein	2911795	2912568	1	2911795	2912568	0	0	1	0	1
modB_product=Molybdenum transport system permease protein ModB	2912568	2913257	1	2912568	2913257	0	0	1	0	1
2.4.2.29_locus_tag=all_02820	2917510	2918637	1	2917510	2918637	0	1	0	0	1
2.3.1.47_locus_tag=all_02817	2936865	2938022	1	2936865	2938022	0	0	1	0	1
6.3.3.3_locus_tag=all_02819	2938754	2939476	1	2938754	2939476	0	0	1	0	1
ybhL_product=Inner membrane protein YbhL	2950636	2951340	1	2950636	2951340	0	0	1	0	1
sbmA_product=Peptide antibiotic transporter SbmA	2956261	2957481	1	2956261	2957481	0	1	0	0	1
uspF_product=Universal stress protein F	2970158	2970592	1	2970158	2970592	0	0	0	1	1
ttcA_product=tRNA 2-thiocytidine biosynthesis protein TtcA	2970826	2971761	1	2970826	2971761	0	0	0	1	1
bhsA_4_product=Multiple stress resistance protein BhsA	2971527	2971787	1	2971527	2971787	0	0	1	0	1
4.1.1.23_locus_tag=all_02843	2980510	2981247	1	2980510	2981247	1	0	0	0	1
2.7.7.80_locus_tag=all_02878	3003297	3004052	1	3003297	3004052	0	0	1	0	1
2.10.1.1_locus_tag=all_02879	3004052	3005287	1	3004052	3005287	0	0	1	0	1
gsiD_1_product=Glutathione transport system permease protein GsiD	3010884	3011795	1	3010884	3011795	0	0	1	0	1
4.2.1.20_locus_tag=all_02870	3011327	3012520	1	3011327	3012520	1	0	0	0	1
4.2.1.20_locus_tag=all_02871	3012520	3013329	1	3012520	3013329	1	0	0	0	1
deoR_product=Deoxyribose operon repressor	3021288	3022046	1	3021288	3022046	0	0	1	0	1
bcrC_product=bcrC is an undecaprenyl pyrophosphate phosphatase that has a role in bacitracin resistance if it is overexpressed. It is isolated from Bacillus subtilis.	3022148	3022741	1	3022148	3022741	0	0	1	0	1
2.7.1.196_locus_tag=all_02896	3037365	3037685	1	3037365	3037685	1	0	0	0	1
osmE_product=Osmotically-inducible putative lipoprotein OsmE	3037964	3038302	1	3037964	3038302	1	0	0	0	1
2.4.2.10_locus_tag=all_02913	3039832	3040401	1	3039832	3040401	0	0	1	0	1
dprA_2_product=DNA processing protein DprA	3040406	3041368	1	3040406	3041368	0	0	1	0	1
1.6.5.8_locus_tag=all_02942	3043451	3044674	1	3043451	3044674	0	1	0	0	1
2.4.2.-_locus_tag=all_02949	3050416	3051183	1	3050416	3051183	0	1	0	0	1
5.3.1.28_locus_tag=all_02950	3051258	3051839	1	3051258	3051839	0	1	0	0	1
5.99.1.2_locus_tag=all_02918	3059309	3061255	1	3059309	3061255	1	0	0	0	1
2.7.9.3_locus_tag=all_02919	3061260	3062303	1	3061260	3062303	1	0	0	0	1
Escherichia coli nfsA mutations conferring resistance to nitrofurantoin_1_product=nfsA encodes the major oxygen-insesitive nitroreductase in E. coli. The first step of resistance to nitrofurazone is mutation of nfsA.	3066440	3066598	1	3066440	3066598	0	0	1	0	1
3.5.1.1_locus_tag=all_02924	3066720	3067739	1	3066720	3067739	1	0	0	0	1
1.2.1.12_locus_tag=all_02930	3071488	3072483	1	3071488	3072483	1	0	0	0	1
5.1.3.15_locus_tag=all_02931	3072558	3073442	1	3072558	3073442	1	0	0	0	1
2.1.1.189_locus_tag=all_02956	3073900	3075027	1	3073900	3075027	0	0	1	0	1
vanRF_1_product=vanRF is a vanR variant found in the vanF gene cluster	3075106	3075822	1	3075106	3075822	0	0	1	0	1
2.1.1.-_locus_tag=all_02977	3075978	3076685	1	3075978	3076685	0	1	0	0	1
artI_product=Putative ABC transporter arginine-binding protein 2	3079640	3080392	1	3079640	3080392	0	0	1	0	1
2.7.7.7_locus_tag=all_02999	3105262	3106527	1	3105262	3106527	0	0	0	1	1
3.4.21.88_locus_tag=all_03000	3106529	3107035	1	3106529	3107035	0	0	0	1	1
ltrA_2_product=Group II intron-encoded protein LtrA	3107028	3108512	1	3107028	3108512	0	0	0	1	1
3.6.1.-_locus_tag=all_02984	3121431	3121889	1	3121431	3121889	1	0	0	0	1
2.8.1.13_locus_tag=all_02985	3121886	3123052	1	3121886	3123052	1	0	0	0	1
4.3.2.2_locus_tag=all_02987	3123752	3125122	1	3123752	3125122	1	0	0	0	1
3.1.-.-_locus_tag=all_03029	3171026	3171820	1	3171026	3171820	1	0	0	0	1
2.7.7.7_locus_tag=all_03030	3171831	3172835	1	3171831	3172835	1	0	0	0	1
2.3.1.39_locus_tag=all_03037	3177947	3178876	1	3177947	3178876	1	0	0	0	1
3.5.1.28_locus_tag=all_03077	3191315	3191878	1	3191315	3191878	0	1	0	0	1
1.5.3.-_locus_tag=all_03056	3198031	3199149	1	3198031	3199149	1	0	0	0	1
3.5.1.-_locus_tag=all_03067	3209861	3210388	1	3209861	3210388	1	0	0	0	1
ycdZ_product=Inner membrane protein YcdZ	3210538	3211020	1	3210538	3211020	1	0	0	0	1
yciB_product=putative intracellular septation protein A	3211810	3212349	1	3211810	3212349	0	0	0	1	1
1.6.5.2_protein_id=gnl|Prokka|all_03099	3241687	3242283	1	3241687	3242283	1	0	0	0	1
3.1.3.10_locus_tag=all_03101	3242600	3243847	1	3242600	3243847	1	0	0	0	1
MexS_3_product=MexS is a suppressor of MexT%2C which is an activator of the multidrug pump MexEF-OprN. Mutations in MexS lead to multidrug resistance.	3248437	3249417	1	3248437	3249417	0	0	0	1	1
5.99.1.2_locus_tag=all_03147	3249597	3251543	1	3249597	3251543	0	0	0	1	1
1.13.11.24_locus_tag=all_03110	3252392	3253252	1	3252392	3253252	0	0	1	0	1
3.5.1.-_locus_tag=all_03117	3258163	3258690	1	3258163	3258690	0	0	1	0	1
3.6.1.41_locus_tag=all_03143	3270869	3271717	1	3270869	3271717	0	1	0	0	1
dinI_2_product=DNA damage-inducible protein I	3271204	3271455	1	3271204	3271455	0	0	1	0	1
3.5.2.3_locus_tag=all_03131	3271528	3272574	1	3271528	3272574	0	0	1	0	1
5.2.1.8_locus_tag=all_03167	3297675	3298124	1	3297675	3298124	0	1	0	0	1
2.7.1.89_locus_tag=all_03160	3300887	3301714	1	3300887	3301714	0	0	1	0	1
macB_30_product=MacB is an ATP-binding cassette (ABC) transporter that exports macrolides with 14- or 15- membered lactones. It forms an antibiotic efflux complex with MacA and TolC.	3315438	3316139	1	3315438	3316139	0	0	1	0	1
lolE_product=Lipoprotein-releasing system transmembrane protein LolE	3316139	3317383	1	3316139	3317383	0	0	1	0	1
2.8.1.13_locus_tag=all_03190	3335708	3336874	1	3335708	3336874	0	0	1	0	1
6.3.1.20_locus_tag=all_03204	3339471	3340487	1	3339471	3340487	0	1	0	0	1
1.8.5.3_locus_tag=all_03195	3348131	3350569	1	3348131	3350569	1	0	0	0	1
rarA_product=Replication-associated recombination protein A	3352153	3353496	1	3352153	3353496	1	0	0	0	1
lolA_product=Outer-membrane lipoprotein carrier protein	3353505	3354116	1	3353505	3354116	1	0	0	0	1
2.7.1.89_locus_tag=all_03252	3357709	3358536	1	3357709	3358536	0	0	0	1	1
2.7.7.7_locus_tag=all_03258	3362709	3363713	1	3362709	3363713	0	0	0	1	1
2.7.4.9_locus_tag=all_03259	3363710	3364351	1	3363710	3364351	0	0	0	1	1
macB_37_product=MacB is an ATP-binding cassette (ABC) transporter that exports macrolides with 14- or 15- membered lactones. It forms an antibiotic efflux complex with MacA and TolC.	3368938	3370878	1	3368938	3370878	1	0	0	0	1
macA_product=MacA is a membrane fusion protein that forms an antibiotic efflux complex with MacB and TolC.	3370875	3371990	1	3370875	3371990	1	0	0	0	1
1.-.-.-_locus_tag=all_03276	3382437	3383360	1	3382437	3383360	0	0	0	1	1
6.3.2.-_locus_tag=all_03239	3401408	3402310	1	3401408	3402310	1	0	0	0	1
ybjJ_product=Inner membrane protein YbjJ	3407050	3408252	1	3407050	3408252	1	0	0	0	1
3.1.3.-_locus_tag=all_03247	3408252	3409064	1	3408252	3409064	1	0	0	0	1
2.8.1.1_locus_tag=all_03270	3413729	3415036	1	3413729	3415036	0	0	1	0	1
ynjC_product=Inner membrane ABC transporter permease protein YnjC	3415762	3417297	1	3415762	3417297	0	0	1	0	1
ydjZ_1_product=TVP38/TMEM64 family inner membrane protein YdjZ	3419008	3419718	1	3419008	3419718	0	0	1	0	1
ydjZ_2_product=TVP38/TMEM64 family inner membrane protein YdjZ	3419705	3420361	1	3419705	3420361	0	0	1	0	1
2.7.1.196_locus_tag=all_03287	3431451	3431771	1	3431451	3431771	0	0	1	0	1
chbC_product=PTS system N%2CN'-diacetylchitobiose-specific EIIC component	3431919	3433277	1	3431919	3433277	0	0	1	0	1
antibiotic resistant fabG_20_product=fabG is a 3-oxoacyl-acyl carrier protein reductase involved in lipid metabolism and fatty acid biosynthesis.The bacterial biocide Triclosan blocks the final reduction step in fatty acid elongation%2C inhibiting biosynthesis. Point mutations in fabG can confer resistance to Triclosan.	3441788	3442549	1	3441788	3442549	0	0	1	0	1
3.1.3.68_locus_tag=all_03298	3442699	3443367	1	3442699	3443367	0	0	1	0	1
ybiR_product=Inner membrane protein YbiR	3447229	3448341	1	3447229	3448341	1	0	0	0	1
mntR_product=Transcriptional regulator MntR	3448338	3448811	1	3448338	3448811	1	0	0	0	1
1.14.11.-_protein_id=gnl|Prokka|all_03306	3449844	3450521	1	3449844	3450521	0	0	1	0	1
4.2.1.20_locus_tag=all_03316	3460754	3461563	1	3460754	3461563	0	0	1	0	1
4.2.1.20_locus_tag=all_03317	3461563	3462756	1	3461563	3462756	0	0	1	0	1
trpC_product=Tryptophan biosynthesis protein TrpCF	3462766	3464124	1	3462766	3464124	0	0	1	0	1
2.5.1.17_locus_tag=all_03326	3472256	3472846	1	3472256	3472846	0	0	1	0	1
lapA_product=Lipopolysaccharide assembly protein A	3484718	3485026	1	3484718	3485026	0	0	1	0	1
lapB_1_product=Lipopolysaccharide assembly protein B	3485033	3486202	1	3485033	3486202	0	0	1	0	1
4.1.1.23_locus_tag=all_03338	3486394	3487131	1	3486394	3487131	0	0	1	0	1
basS_2_product=Histidine protein kinase sensor Lipid A modification gene%3B part of a two-component system involved in polymyxin resistance that senses high extracellular Fe(2+)	3488658	3489755	1	3488658	3489755	1	0	0	0	1
bcrA_9_product=bcrA is an ABC transporter found in Bacillus licheniformis that confers bacitracin resistance	3496618	3497610	1	3496618	3497610	0	0	1	0	1
sapC_product=Peptide transport system permease protein SapC	3497610	3498500	1	3497610	3498500	0	0	1	0	1
2.3.1.54_locus_tag=all_03413	3530980	3533262	1	3530980	3533262	0	0	0	1	1
1.10.3.14_locus_tag=all_03385	3550530	3552098	1	3550530	3552098	1	0	0	0	1
4.3.1.29_locus_tag=all_03407	3552484	3553602	1	3552484	3553602	0	1	0	0	1
3.1.1.-_protein_id=gnl|Prokka|all_03408	3553586	3554719	1	3553586	3554719	0	1	0	0	1
2.5.1.75_locus_tag=all_03474	3617249	3618199	1	3617249	3618199	0	1	0	0	1
2.7.7.7_locus_tag=all_03451	3620948	3621982	1	3620948	3621982	1	0	0	0	1
dinI_4_product=DNA damage-inducible protein I	3622173	3622406	1	3622173	3622406	0	0	0	1	1
1.3.5.4_locus_tag=all_03490	3635413	3637203	1	3635413	3637203	0	1	0	0	1
2.3.1.251_locus_tag=all_03468	3635611	3636129	1	3635611	3636129	1	0	0	0	1
vanHD_1_product=vanHD is a vanH variant in the vanD gene cluster	3637030	3638019	1	3637030	3638019	0	0	1	0	1
3.1.27.6_locus_tag=all_03470	3637934	3638731	1	3637934	3638731	1	0	0	0	1
yabI_2_product=Inner membrane protein YabI	3638167	3638667	1	3638167	3638667	0	0	1	0	1
rnk_product=Regulator of nucleoside diphosphate kinase	3638910	3639320	1	3638910	3639320	1	0	0	0	1
ramA_4_product=RamA ("resistance antibiotic multiple") is a positive regulator of AcrAB-TolC and leads to high level multidrug resistance in Klebsiella pneumoniae%2C Salmonella enterica%2C and Enterobacter aerugenes%2C increasing the expression of both the mar operon as well as AcrAB. RamA also decreases OmpF expression.	3642027	3642929	1	3642027	3642929	0	0	1	0	1
5.3.1.8_locus_tag=all_03558	3701488	3702666	1	3701488	3702666	0	0	1	0	1
1.6.1.2_locus_tag=all_03569	3714386	3715915	1	3714386	3715915	0	0	1	0	1
1.6.1.2_locus_tag=all_03570	3715926	3717314	1	3715926	3717314	0	0	1	0	1
2.3.1.39_locus_tag=all_03599	3749919	3750821	1	3749919	3750821	0	0	1	0	1
2.7.7.66_locus_tag=all_03600	3750821	3751438	1	3750821	3751438	0	0	1	0	1
2.7.7.12_locus_tag=all_03624	3752198	3753244	1	3752198	3753244	0	0	0	1	1
3.1.2.-_locus_tag=all_03646	3768033	3768437	1	3768033	3768437	0	0	0	1	1
mepA_2_product=MepA is an efflux protein regulated by MepR and part of the MepRAB cluster. Its presence in Staphylococcus aureus led to multidrug resistance%2C while it has also been shown to decrease tigecycline susceptibility.	3768524	3769840	1	3768524	3769840	0	1	0	0	1
3.4.21.88_locus_tag=all_03618	3769910	3770518	1	3769910	3770518	0	1	0	0	1
2.5.1.-_locus_tag=all_03621	3773610	3774476	1	3773610	3774476	0	1	0	0	1
4.1.3.40_locus_tag=all_03622	3774489	3774986	1	3774489	3774986	0	1	0	0	1
1.3.5.1_locus_tag=all_03655	3779126	3779842	1	3779126	3779842	0	0	0	1	1
1.3.5.1_locus_tag=all_03656	3779858	3781624	1	3779858	3781624	0	0	0	1	1
sdhC_product=Succinate dehydrogenase cytochrome b556 subunit	3781965	3782369	1	3781965	3782369	0	0	0	1	1
scrY_3_product=Sucrose porin	3784266	3785783	1	3784266	3785783	1	0	0	0	1
5.4.2.2_locus_tag=all_03677	3802836	3804476	1	3802836	3804476	0	0	0	1	1
fur_product=Ferric uptake regulation protein	3807415	3807867	1	3807415	3807867	0	0	0	1	1
2.3.1.241_locus_tag=all_03622	3811153	3812073	1	3811153	3812073	1	0	0	0	1
1.1.1.262_locus_tag=all_03686	3832451	3833437	1	3832451	3833437	0	0	1	0	1
glcR_2_product=HTH-type transcriptional repressor GlcR	3833439	3834200	1	3833439	3834200	0	0	1	0	1
2.7.7.7_locus_tag=all_03715	3840581	3841615	1	3840581	3841615	0	0	0	1	1
2.7.1.73_locus_tag=all_03659	3850686	3851990	1	3850686	3851990	1	0	0	0	1
4.99.1.1_locus_tag=all_03660	3852054	3853016	1	3852054	3853016	1	0	0	0	1
3.5.-.-_protein_id=gnl|Prokka|all_03729	3853511	3854299	1	3853511	3854299	0	0	0	1	1
gabR_3_product=HTH-type transcriptional regulatory protein GabR	3872899	3873432	1	3872899	3873432	1	0	0	0	1
gabR_4_product=HTH-type transcriptional regulatory protein GabR	3873472	3874350	1	3873472	3874350	1	0	0	0	1
2.1.1.163_locus_tag=all_03723	3880051	3880806	1	3880051	3880806	0	1	0	0	1
3.1.3.-_locus_tag=all_03741	3900960	3901676	1	3900960	3901676	0	1	0	0	1
xerC_1_product=Tyrosine recombinase XerC	3901676	3902578	1	3901676	3902578	0	1	0	0	1
3.4.21.92_locus_tag=all_03719	3914373	3914996	1	3914373	3914996	1	0	0	0	1
1.10.3.10_locus_tag=all_03725	3921111	3923102	1	3921111	3923102	1	0	0	0	1
2.7.8.33_locus_tag=all_03768	3926204	3927307	1	3926204	3927307	0	1	0	0	1
3.6.4.-_locus_tag=all_03769	3927548	3928807	1	3927548	3928807	0	1	0	0	1
5.2.1.8_locus_tag=all_03777	3937874	3938155	1	3937874	3938155	0	1	0	0	1
5.2.1.8_locus_tag=all_03778	3938207	3938488	1	3938207	3938488	0	1	0	0	1
3.1.11.6_locus_tag=all_03744	3940702	3940944	1	3940702	3940944	1	0	0	0	1
2.5.1.10_locus_tag=all_03745	3940945	3941844	1	3940945	3941844	1	0	0	0	1
3.1.3.27_locus_tag=all_03748	3944806	3945309	1	3944806	3945309	1	0	0	0	1
2.7.4.16_locus_tag=all_03749	3945302	3946273	1	3945302	3946273	1	0	0	0	1
2.4.99.17_locus_tag=all_03762	3956491	3957555	1	3956491	3957555	1	0	0	0	1
3.5.1.87_locus_tag=all_03828	3971415	3972674	1	3971415	3972674	0	0	1	0	1
Klebsiella pneumoniae ramR mutants_product=RamR is a repressor that regulates RamA expression. Mutations lead to the upregulation of AcrAB%2C which is positively regulated by RamA.	3971627	3972211	1	3971627	3972211	0	0	0	1	1
2.-.-.-_locus_tag=all_03829	3972671	3973912	1	3972671	3973912	0	0	1	0	1
2.7.1.71_locus_tag=all_03787	3983336	3983869	1	3983336	3983869	1	0	0	0	1
1.1.1.1_locus_tag=all_03846	4013381	4014529	1	4013381	4014529	0	1	0	0	1
5.1.3.32_locus_tag=all_03847	4014526	4014840	1	4014526	4014840	0	1	0	0	1
glnP_2_product=putative glutamine ABC transporter permease protein GlnP	4018279	4019031	1	4018279	4019031	1	0	0	0	1
glnP_3_product=putative glutamine ABC transporter permease protein GlnP	4019021	4019710	1	4019021	4019710	1	0	0	0	1
2.3.1.-_protein_id=gnl|Prokka|all_03871	4035189	4036178	1	4035189	4036178	0	1	0	0	1
3.1.1.96_locus_tag=all_03872	4036175	4036612	1	4036175	4036612	0	1	0	0	1
6.3.1.2_locus_tag=all_03876	4040400	4041809	1	4040400	4041809	0	1	0	0	1
dtpC_product=Dipeptide and tripeptide permease C	4051294	4052769	1	4051294	4052769	0	0	0	1	1
5.2.1.8_locus_tag=all_03922	4074289	4074783	1	4074289	4074783	0	0	0	1	1
3.6.1.54_locus_tag=all_03923	4074787	4075509	1	4074787	4075509	0	0	0	1	1
5.4.99.18_locus_tag=all_03925	4076052	4076561	1	4076052	4076561	0	0	0	1	1
6.3.4.18_locus_tag=all_03926	4076558	4077625	1	4076558	4077625	0	0	0	1	1
3.7.1.19_protein_id=gnl|Prokka|all_03882	4080302	4081546	1	4080302	4081546	1	0	0	0	1
1.6.5.8_locus_tag=all_03891	4088678	4089316	1	4088678	4089316	1	0	0	0	1
golS_3_product=GolS is a regulator activated by the presence of gold%2C and promotes the expression of the MdsABC efflux pump.	4088715	4089125	1	4088715	4089125	0	0	0	1	1
1.6.5.8_locus_tag=all_03892	4089309	4090103	1	4089309	4090103	1	0	0	0	1
msbA_6_product=MsbA is a multidrug resistance transporter from E. coli and belongs to a superfamily of transporters that contain an adenosine triphosphate (ATP) binding cassette (ABC) which is also called a nucleotide-binding domain (NBD). MsbA is a member of the MDR-ABC transporter group by sequence homology. MsbA transports lipid A%2C a major component of the bacterial outer cell membrane%2C an…	4094698	4095471	1	4094698	4095471	0	1	0	0	1
phoU_product=Phosphate-specific transport system accessory protein PhoU	4095522	4096247	1	4095522	4096247	0	1	0	0	1
1.6.5.2_locus_tag=all_03931	4102631	4103197	1	4102631	4103197	0	1	0	0	1
2.1.1.-_locus_tag=all_03924	4119460	4120167	1	4119460	4120167	1	0	0	0	1
2.7.1.58_locus_tag=all_03947	4121899	4122777	1	4121899	4122777	0	1	0	0	1
4.1.2.21_locus_tag=all_03948	4122761	4123378	1	4122761	4123378	0	1	0	0	1
lacI_2_product=Lactose operon repressor	4123531	4124601	1	4123531	4124601	0	0	0	1	1
2.5.1.31_locus_tag=all_03946	4143358	4144134	1	4143358	4144134	1	0	0	0	1
dppA_2_product=Periplasmic dipeptide transport protein	4143841	4145439	1	4143841	4145439	0	0	1	0	1
1.1.1.267_locus_tag=all_03947	4144354	4145556	1	4144354	4145556	1	0	0	0	1
2.2.1.6_locus_tag=all_03972	4146330	4146617	1	4146330	4146617	0	1	0	0	1
Enterococcus faecium liaR mutant conferring daptomycin resistance_7_product=liaR is a response regulator found in the liaFSR signal transduction pathway. Mutations confer daptomycin resistance.	4146768	4147361	1	4146768	4147361	0	1	0	0	1
3.2.2.9_locus_tag=all_03959	4158861	4159559	1	4158861	4159559	1	0	0	0	1
erpA_product=Iron-sulfur cluster insertion protein ErpA	4161084	4161428	1	4161084	4161428	1	0	0	0	1
clcA_2_product=H(+)/Cl(-) exchange transporter ClcA	4161510	4163021	1	4161510	4163021	1	0	0	0	1
3.4.21.92_locus_tag=all_04004	4162239	4162862	1	4162239	4162862	0	0	0	1	1
5.2.1.8_locus_tag=all_04005	4163172	4164470	1	4163172	4164470	0	0	0	1	1
1.10.3.10_locus_tag=all_04010	4168977	4170968	1	4168977	4170968	0	0	0	1	1
pulG_product=Type II secretion system protein G	4184220	4184642	1	4184220	4184642	1	0	0	0	1
gspH_product=Putative type II secretion system protein H	4184642	4185157	1	4184642	4185157	1	0	0	0	1
1.1.1.169_locus_tag=all_04025	4184877	4185788	1	4184877	4185788	0	0	0	1	1
xcpV_product=Type II secretion system protein I	4185154	4185519	1	4185154	4185519	1	0	0	0	1
xcpW_product=Type II secretion system protein J	4185516	4186112	1	4185516	4186112	1	0	0	0	1
6.1.1.-_locus_tag=all_03990	4194766	4195647	1	4194766	4195647	1	0	0	0	1
ribD_product=Riboflavin biosynthesis protein RibD	4195208	4196311	1	4195208	4196311	0	0	0	1	1
nrdR_product=Transcriptional repressor NrdR	4196315	4196764	1	4196315	4196764	0	0	0	1	1
rsxG_product=Electron transport complex subunit RsxG	4197137	4197760	1	4197137	4197760	0	0	1	0	1
2.1.2.11_locus_tag=all_03993	4197700	4198491	1	4197700	4198491	1	0	0	0	1
6.1.1.1_locus_tag=all_04054	4202892	4204166	1	4202892	4204166	0	0	1	0	1
1.4.3.5_locus_tag=all_04055	4204291	4204953	1	4204291	4204953	0	0	1	0	1
mliC_product=Membrane-bound lysozyme inhibitor of C-type lysozyme	4205005	4205364	1	4205005	4205364	0	0	1	0	1
2.7.1.170_locus_tag=all_04057	4205421	4206545	1	4205421	4206545	0	0	1	0	1
4.4.1.5_locus_tag=all_04069	4216418	4216825	1	4216418	4216825	0	0	1	0	1
3.1.13.-_locus_tag=all_04070	4216963	4217610	1	4216963	4217610	0	0	1	0	1
3.5.1.28_locus_tag=all_04023	4233324	4233887	1	4233324	4233887	1	0	0	0	1
catIII_product=catIII is a plasmid-encoded variant of the cat gene found in Shigella flexneri	4240283	4240966	1	4240283	4240966	0	0	1	0	1
2.7.7.56_locus_tag=all_04064	4242616	4243332	1	4242616	4243332	0	1	0	0	1
2.4.2.10_locus_tag=all_04065	4243443	4244084	1	4243443	4244084	0	1	0	0	1
4.2.1.24_locus_tag=all_04088	4245208	4246182	1	4245208	4246182	0	0	0	1	1
2.1.1.199_locus_tag=all_04049	4261669	4262610	1	4261669	4262610	1	0	0	0	1
5.4.99.28_locus_tag=all_04078	4300432	4301091	1	4300432	4301091	1	0	0	0	1
feuC_product=Iron-uptake system permease protein FeuC	4324777	4325829	1	4324777	4325829	0	0	1	0	1
yfiZ_product=putative siderophore transport system permease protein YfiZ	4325826	4326851	1	4325826	4326851	0	0	1	0	1
1.6.5.8_locus_tag=all_04168	4329061	4330284	1	4329061	4330284	0	0	0	1	1
1.6.5.8_locus_tag=all_04171	4331531	4332325	1	4331531	4332325	0	0	0	1	1
2.4.2.-_locus_tag=all_04175	4336026	4336793	1	4336026	4336793	0	0	0	1	1
5.3.1.28_locus_tag=all_04176	4336868	4337449	1	4336868	4337449	0	0	0	1	1
yhaI_product=Inner membrane protein YhaI	4337423	4337788	1	4337423	4337788	1	0	0	0	1
3.2.-.-_locus_tag=all_04111	4337819	4338733	1	4337819	4338733	1	0	0	0	1
baeR_6_product=BaeR is a response regulator that promotes the expression of MdtABC and AcrD efflux complexes.	4369344	4370033	1	4369344	4370033	1	0	0	0	1
3.1.2.28_locus_tag=all_04239	4385246	4385656	1	4385246	4385656	0	0	1	0	1
1.-.-.-_protein_id=gnl|Prokka|all_04240	4385653	4388709	1	4385653	4388709	0	0	1	0	1
1.1.1.267_locus_tag=all_04228	4387788	4388990	1	4387788	4388990	0	0	0	1	1
2.3.1.128_locus_tag=all_04162	4394328	4394774	1	4394328	4394774	1	0	0	0	1
2.7.7.7_locus_tag=all_04163	4394743	4395156	1	4394743	4395156	1	0	0	0	1
3.2.2.9_locus_tag=all_04240	4402295	4402993	1	4402295	4402993	0	0	0	1	1
3.5.1.-_locus_tag=all_04206	4408643	4409545	1	4408643	4409545	0	1	0	0	1
2.4.2.43_locus_tag=all_04207	4409545	4411200	1	4409545	4411200	0	1	0	0	1
2.1.2.11_locus_tag=all_04273	4441129	4441920	1	4441129	4441920	0	0	0	1	1
6.3.2.1_locus_tag=all_04274	4441932	4442786	1	4441932	4442786	0	0	0	1	1
1.7.99.4_locus_tag=all_04293	4442358	4443035	1	4442358	4443035	0	0	1	0	1
2.1.1.297_locus_tag=all_04315	4471855	4472703	1	4471855	4472703	0	0	1	0	1
2.7.6.1_locus_tag=all_04320	4476998	4477945	1	4476998	4477945	0	0	1	0	1
dauA_2_product=C4-dicarboxylic acid transporter DauA	4478097	4479749	1	4478097	4479749	0	0	1	0	1
3.5.1.28_locus_tag=all_04305	4478229	4478792	1	4478229	4478792	0	0	0	1	1
feoC_product=putative [Fe-S]-dependent transcriptional repressor	4479760	4479999	1	4479760	4479999	0	1	0	0	1
feoB_product=Fe(2+) transporter FeoB	4480009	4482327	1	4480009	4482327	0	1	0	0	1
3.6.1.55_locus_tag=all_04314	4486067	4486459	1	4486067	4486459	0	0	0	1	1
OprM_2_product=OprM is an outer membrane factor protein found in Pseudomonas aeruginosa and Burkholderia vietnamiensis. It is part of the MexAB-OprM%2C MexVW-OprM%2C MexXY-OprM and the AmrAB-OprM complex.	4501882	4503375	1	4501882	4503375	1	0	0	0	1
cusF_product=Cation efflux system protein CusF	4503390	4503698	1	4503390	4503698	1	0	0	0	1
2.1.1.199_locus_tag=all_04331	4506574	4507515	1	4506574	4507515	0	0	0	1	1
2.7.1.19_locus_tag=all_04309	4522344	4523213	1	4522344	4523213	0	1	0	0	1
tsaR_product=HTH-type transcriptional regulator TsaR	4537916	4538857	1	4537916	4538857	0	0	1	0	1
vanTC_product=vanTC is a vanT variant found in the vanC gene cluster	4553875	4554945	1	4553875	4554945	0	0	1	0	1
1.4.99.-_locus_tag=all_04392	4554955	4556253	1	4554955	4556253	0	0	1	0	1
2.7.7.87_locus_tag=all_04368	4561454	4562026	1	4561454	4562026	0	1	0	0	1
2.4.2.52_locus_tag=all_04379	4568364	4569272	1	4568364	4569272	0	0	0	1	1
4.1.3.6_locus_tag=all_04380	4569291	4570817	1	4569291	4570817	0	0	0	1	1
2.7.1.191_locus_tag=all_04416	4579851	4580822	1	4579851	4580822	0	0	1	0	1
pyrI_product=Aspartate carbamoyltransferase regulatory chain	4593001	4593462	1	4593001	4593462	1	0	0	0	1
3.4.21.102_locus_tag=all_04431	4593068	4595116	1	4593068	4595116	0	0	1	0	1
3.5.99.10_locus_tag=all_04342	4593615	4594001	1	4593615	4594001	1	0	0	0	1
4.2.3.1_locus_tag=all_04413	4604177	4605457	1	4604177	4605457	0	0	0	1	1
2.7.1.39_locus_tag=all_04414	4605461	4606390	1	4605461	4606390	0	0	0	1	1
4.1.2.14_locus_tag=all_04357	4612529	4613269	1	4612529	4613269	1	0	0	0	1
4.3.1.29_locus_tag=all_04358	4613266	4614384	1	4613266	4614384	1	0	0	0	1
6.3.2.45_locus_tag=all_04370	4623140	4624513	1	4623140	4624513	1	0	0	0	1
2.4.2.1_locus_tag=all_04433	4627482	4628201	1	4627482	4628201	0	0	0	1	1
5.4.2.7_locus_tag=all_04434	4628304	4629527	1	4628304	4629527	0	0	0	1	1
yecN_product=Inner membrane protein YecN	4631723	4632118	1	4631723	4632118	0	0	1	0	1
2.5.1.-_locus_tag=all_04471	4632898	4633902	1	4632898	4633902	0	0	1	0	1
osmY_3_product=Osmotically-inducible protein Y	4635929	4636549	1	4635929	4636549	0	0	0	1	1
2.7.11.-_locus_tag=all_04449	4643425	4643697	1	4643425	4643697	0	1	0	0	1
tetA(48)_17_product=TetA(48) is a Tetracycline efflux pump described in Paenibacillus sp. LC231%2C a strain of Paenibacillus isolated from Lechuguilla Cave%2C NM%2C USA. Described by Pawlowski et al. 2016.	4646944	4647669	1	4646944	4647669	0	1	0	0	1
dnaT_2_product=Primosomal protein 1	4651582	4652121	1	4651582	4652121	0	0	0	1	1
dnaC_2_product=DNA replication protein DnaC	4652118	4652861	1	4652118	4652861	0	0	0	1	1
macB_48_product=MacB is an ATP-binding cassette (ABC) transporter that exports macrolides with 14- or 15- membered lactones. It forms an antibiotic efflux complex with MacA and TolC.	4662402	4663154	1	4662402	4663154	0	0	1	0	1
yecS_4_product=L-cystine transport system permease protein YecS	4663151	4663819	1	4663151	4663819	0	0	1	0	1
ulaR_product=HTH-type transcriptional regulator UlaR	4664524	4665279	1	4664524	4665279	1	0	0	0	1
3.1.1.23_protein_id=gnl|Prokka|all_04411	4665276	4665992	1	4665276	4665992	1	0	0	0	1
5.4.99.25_locus_tag=all_04491	4678696	4679640	1	4678696	4679640	0	1	0	0	1
rpsO_product=30S ribosomal protein S15	4679789	4680058	1	4679789	4680058	0	1	0	0	1
3.4.-.-_locus_tag=all_04499	4689007	4690002	1	4689007	4690002	0	1	0	0	1
3.-.-.-_locus_tag=all_04515	4706090	4706857	1	4706090	4706857	0	0	0	1	1
parM_product=Plasmid segregation protein ParM	4744715	4745671	1	4744715	4745671	1	0	0	0	1
3.4.11.1_locus_tag=all_04604	4803228	4804739	1	4803228	4804739	0	0	0	1	1
2.7.7.7_locus_tag=all_04605	4804859	4805302	1	4804859	4805302	0	0	0	1	1
2.4.-.-_locus_tag=all_04637	4830869	4831834	1	4830869	4831834	0	0	1	0	1
1.17.4.2_locus_tag=all_04628	4832066	4834204	1	4832066	4834204	0	0	0	1	1
2.4.1.292_locus_tag=all_04639	4832695	4833747	1	4832695	4833747	0	0	1	0	1
3.1.-.-_locus_tag=all_04630	4834913	4835197	1	4834913	4835197	0	0	0	1	1
malF_2_product=Maltose transport system permease protein MalF	4839923	4841467	1	4839923	4841467	1	0	0	0	1
3.1.21.7_locus_tag=all_04615	4887633	4888304	1	4887633	4888304	1	0	0	0	1
rcnB_2_product=Nickel/cobalt homeostasis protein RcnB	4892508	4892825	1	4892508	4892825	0	0	1	0	1
yehW_product=Glycine betaine uptake system permease protein YehW	4899908	4900645	1	4899908	4900645	0	0	1	0	1
1.1.1.28_locus_tag=all_04697	4906280	4908025	1	4906280	4908025	0	0	1	0	1
2.3.1.183_locus_tag=all_04698	4908111	4908665	1	4908111	4908665	0	0	1	0	1
nnr_product=Bifunctional NAD(P)H-hydrate repair enzyme Nnr	4908801	4910312	1	4908801	4910312	0	0	0	1	1
1.3.5.4_locus_tag=all_04718	4922326	4924116	1	4922326	4924116	0	0	0	1	1
6.3.2.3_locus_tag=all_04744	4923937	4924887	1	4923937	4924887	0	1	0	0	1
2.1.1.193_locus_tag=all_04745	4924908	4925639	1	4924908	4925639	0	1	0	0	1
3.1.11.-_locus_tag=all_04659	4934720	4935511	1	4934720	4935511	1	0	0	0	1
5.1.1.7_locus_tag=all_04686	4962756	4963580	1	4962756	4963580	1	0	0	0	1
2.1.1.107_locus_tag=all_04692	4968945	4970126	1	4968945	4970126	1	0	0	0	1
antibiotic resistant fabG_31_product=fabG is a 3-oxoacyl-acyl carrier protein reductase involved in lipid metabolism and fatty acid biosynthesis.The bacterial biocide Triclosan blocks the final reduction step in fatty acid elongation%2C inhibiting biosynthesis. Point mutations in fabG can confer resistance to Triclosan.	4973961	4974704	1	4973961	4974704	0	1	0	0	1
fimA_2_product=Type-1 fimbrial protein%2C A chain	5017543	5018079	1	5017543	5018079	0	1	0	0	1
4.2.99.20_locus_tag=all_04789	5019524	5020282	1	5019524	5020282	0	0	1	0	1
1.6.5.11_locus_tag=all_04794	5024951	5026408	1	5024951	5026408	0	0	1	0	1
1.6.5.11_locus_tag=all_04795	5026415	5027944	1	5026415	5027944	0	0	1	0	1
1.6.5.11_locus_tag=all_04800	5031374	5032351	1	5031374	5032351	0	0	1	0	1
1.6.5.11_locus_tag=all_04802	5035107	5036444	1	5035107	5036444	0	0	1	0	1
1.6.5.11_locus_tag=all_04803	5036441	5036941	1	5036441	5036941	0	0	1	0	1
1.6.5.11_locus_tag=all_04805	5038839	5039513	1	5038839	5039513	0	0	1	0	1
1.6.5.-_locus_tag=all_04806	5039529	5039888	1	5039529	5039888	0	0	1	0	1
ftsN_product=Cell division protein FtsN	5049857	5050711	1	5049857	5050711	1	0	0	0	1
3.4.25.2_locus_tag=all_04767	5050803	5051333	1	5050803	5051333	1	0	0	0	1
2.4.2.14_locus_tag=all_04829	5061792	5063309	1	5061792	5063309	0	0	1	0	1
1.1.1.-_locus_tag=all_04868	5104228	5105220	1	5104228	5105220	0	0	1	0	1
6.5.1.2_locus_tag=all_04885	5116592	5118607	1	5116592	5118607	0	0	1	0	1
5.4.99.60_locus_tag=all_04927	5118212	5118847	1	5118212	5118847	0	1	0	0	1
2.1.1.195_locus_tag=all_04928	5118844	5119983	1	5118844	5119983	0	1	0	0	1
2.1.1.-_locus_tag=all_04933	5122943	5123668	1	5122943	5123668	0	1	0	0	1
rbsB_4_product=Ribose import binding protein RbsB	5124860	5125750	1	5124860	5125750	1	0	0	0	1
2.7.1.35_locus_tag=all_04893	5125117	5125983	1	5125117	5125983	0	0	1	0	1
rbsC_9_product=Ribose import permease protein RbsC	5125778	5126743	1	5125778	5126743	1	0	0	0	1
2.5.1.47_locus_tag=all_04896	5127897	5128808	1	5127897	5128808	0	0	1	0	1
macB_50_product=MacB is an ATP-binding cassette (ABC) transporter that exports macrolides with 14- or 15- membered lactones. It forms an antibiotic efflux complex with MacA and TolC.	5128927	5130021	1	5128927	5130021	0	0	1	0	1
2.3.1.-_locus_tag=all_04904	5135442	5135867	1	5135442	5135867	0	0	1	0	1
eutK_product=Ethanolamine utilization protein EutK	5138992	5139477	1	5138992	5139477	0	0	1	0	1
eutL_product=Ethanolamine utilization protein EutL	5139489	5140148	1	5139489	5140148	0	0	1	0	1
6.3.4.15_locus_tag=all_04923	5141391	5142353	1	5141391	5142353	0	0	0	1	1
1.3.1.98_locus_tag=all_04924	5142350	5143378	1	5142350	5143378	0	0	0	1	1
glmU_product=Bifunctional protein GlmU	5147248	5148618	1	5147248	5148618	1	0	0	0	1
adhE_4_product=Aldehyde-alcohol dehydrogenase	5147309	5148712	1	5147309	5148712	0	0	1	0	1
2.6.1.16_locus_tag=all_04861	5148802	5150631	1	5148802	5150631	1	0	0	0	1
pduV_2_product=Propanediol utilization protein PduV	5151945	5152424	1	5151945	5152424	0	0	1	0	1
eutS_product=Ethanolamine utilization protein EutS	5152437	5152772	1	5152437	5152772	0	0	1	0	1
4.3.1.17_locus_tag=all_04973	5161198	5162565	1	5161198	5162565	0	1	0	0	1
sdaC_2_product=Serine transporter	5162631	5163920	1	5162631	5163920	0	1	0	0	1
2.1.1.163_locus_tag=all_04945	5164594	5165349	1	5164594	5165349	0	0	0	1	1
yidC_product=Membrane protein insertase YidC	5178669	5180315	1	5178669	5180315	1	0	0	0	1
5.1.1.7_locus_tag=all_04966	5187822	5188646	1	5187822	5188646	0	0	0	1	1
2.5.1.61_locus_tag=all_04970	5192381	5193337	1	5192381	5193337	0	0	0	1	1
2.1.1.107_locus_tag=all_04972	5194096	5195277	1	5194096	5195277	0	0	0	1	1
2.7.7.60_locus_tag=all_05004	5200167	5200877	1	5200167	5200877	0	1	0	0	1
4.6.1.12_locus_tag=all_05005	5200877	5201356	1	5200877	5201356	0	1	0	0	1
1.-.-.-_locus_tag=all_05052	5248482	5249090	1	5248482	5249090	0	1	0	0	1
3.1.-.-_locus_tag=all_05060	5255751	5256059	1	5255751	5256059	0	1	0	0	1
2.7.8.7_locus_tag=all_05012	5262947	5263327	1	5262947	5263327	0	0	1	0	1
2.6.99.2_locus_tag=all_05013	5263327	5264058	1	5263327	5264058	0	0	1	0	1
3.1.26.3_locus_tag=all_05016	5265721	5266401	1	5265721	5266401	0	0	1	0	1
3.4.21.89_locus_tag=all_05017	5266651	5267625	1	5266651	5267625	0	0	1	0	1
6.3.2.2_locus_tag=all_05095	5286683	5288239	1	5286683	5288239	0	1	0	0	1
4.4.1.21_locus_tag=all_05096	5288396	5288911	1	5288396	5288911	0	1	0	0	1
2.7.7.65_locus_tag=all_05050	5303588	5304811	1	5303588	5304811	0	0	1	0	1
smpB_product=SsrA-binding protein	5318091	5318573	1	5318091	5318573	0	0	1	0	1
ffh_product=Signal recognition particle protein	5355238	5356602	1	5355238	5356602	0	1	0	0	1
4.4.1.21_locus_tag=all_05126	5378579	5379094	1	5378579	5379094	0	0	1	0	1
2.7.8.7_locus_tag=all_05207	5402865	5403245	1	5402865	5403245	0	1	0	0	1
1.6.5.11_locus_tag=all_05166	5413373	5413915	1	5413373	5413915	0	0	1	0	1
2.1.1.200_locus_tag=all_05231	5432428	5433162	1	5432428	5433162	0	1	0	0	1
1.1.1.205_locus_tag=all_05257	5463202	5464668	1	5463202	5464668	0	1	0	0	1
6.3.5.2_locus_tag=all_05258	5464736	5466313	1	5464736	5466313	0	1	0	0	1
3.4.24.-_locus_tag=all_05190	32751	33713	2	10032751	10033713	0	0	0	1	1
arsB_2_product=Arsenical pump membrane protein	43605	44894	2	10043605	10044894	0	0	0	1	1
1.20.4.1_locus_tag=all_05208	44907	45332	2	10044907	10045332	0	0	0	1	1
ymoA_1_product=Modulating protein YmoA	102519	102722	2	10102519	10102722	0	0	1	0	1
3.6.3.16_locus_tag=all_05295	110296	111636	2	10110296	10111636	0	0	1	0	1
arsD_2_product=Arsenical resistance operon trans-acting repressor ArsD	111655	112017	2	10111655	10112017	0	0	1	0	1
3.1.-.-_locus_tag=all_05014	113427	113954	2	10113427	10113954	1	0	0	0	1
dfrA23_product=dfrA23 is an integron-encoded dihydrofolate reductase found in Salmonella enterica	156082	156555	2	10156082	10156555	1	0	0	0	1
3.6.-.-_locus_tag=all_05338	158101	159267	2	10158101	10159267	0	0	1	0	1
virB_product=Virulence regulon transcriptional activator VirB	159267	160238	2	10159267	10160238	0	0	1	0	1
dfrA14_product=dfrA14 is an integron-encoded dihydrofolate reductase found in Escherichia coli	6972	7454	3	20006972	20007454	0	0	0	1	1
2.7.1.24_locus_tag=all_05121	12581	13225	3	20012581	20013225	1	0	0	0	1
dfrA13_product=dfrA13 is an integron-encoded dihydrofolate reductase found in Escherichia coli	13225	13701	3	20013225	20013701	1	0	0	0	1
smc_2_product=Chromosome partition protein Smc	32211	33251	3	20032211	20033251	0	0	1	0	1
3.6.-.-_locus_tag=all_05507	116613	117398	3	20116613	20117398	0	0	1	0	1
APH(6)-Id_product=APH(6)-Id is an aminoglycoside phosphotransferase encoded by plasmids%2C integrative conjugative elements and chromosomal genomic islands in K. pneumoniae%2C Salmonella spp.%2C E. coli%2C Shigella flexneri%2C Providencia alcalifaciens%2C Pseudomonas spp.%2C V. cholerae%2C Edwardsiella tarda%2C Pasteurella multocida and Aeromonas bestiarum	119869	120705	3	20119869	20120705	0	0	1	0	1
3.1.-.-_locus_tag=all_05336	5148	5675	4	30005148	30005675	0	1	0	0	1
ssb_4_product=Single-stranded DNA-binding protein	6442	6876	4	30006442	30006876	0	0	1	0	1
glpR_6_product=Glycerol-3-phosphate regulon repressor	40908	41669	4	30040908	30041669	0	0	0	1	1
SHV-100_2_product=SHV-100 is a beta-lactamase found in Klebsiella pneumoniae. It differs from SHV-1 by a 35SESQLSGRVGMIE36 insertion.	41690	42550	4	30041690	30042550	0	0	0	1	1
2.1.1.37_locus_tag=all_05395	57076	58701	4	30057076	30058701	0	1	0	0	1
6.6.1.2_locus_tag=all_05413	71604	72572	4	30071604	30072572	0	1	0	0	1
rop_product=Regulatory protein rop	1804	1983	5	40001804	40001983	0	0	0	1	1
2.1.1.37_locus_tag=all_05634	2592	3842	5	40002592	40003842	0	0	1	0	1
xerD_7_product=Tyrosine recombinase XerD	6897	7673	5	40006897	40007673	1	0	0	0	1
vgaC_2_product=vgaC is an efflux protein expressed in staphylococci that confers resistance to streptogramin A antibiotics. It is associated with plasmid DNA.	9388	9618	5	40009388	40009618	1	0	0	0	1
3.1.-.-_locus_tag=all_05291	9615	10031	5	40009615	40010031	1	0	0	0	1
tnpR_3_product=Transposon Tn3 resolvase	10230	10787	5	40010230	40010787	0	0	0	1	1
ylpA_product=Lipoprotein YlpA	10494	11225	6	50010494	50011225	1	0	0	0	1
APH(6)-Id_3_product=APH(6)-Id is an aminoglycoside phosphotransferase encoded by plasmids%2C integrative conjugative elements and chromosomal genomic islands in K. pneumoniae%2C Salmonella spp.%2C E. coli%2C Shigella flexneri%2C Providencia alcalifaciens%2C Pseudomonas spp.%2C V. cholerae%2C Edwardsiella tarda%2C Pasteurella multocida and Aeromonas bestiarum	45220	46056	6	50045220	50046056	1	0	0	0	1
APH(3'')-Ib_3_product=APH(3'')-Ib is an aminoglycoside phosphotransferase encoded by plasmids%2C transposons%2C integrative conjugative elements and chromosomes in Enterobacteriaceae and Pseudomonas spp.	46056	46475	6	50046056	50046475	1	0	0	0	1
3.1.4.4_locus_tag=all_05392	51770	52330	6	50051770	50052330	1	0	0	0	1
3.6.-.-_locus_tag=all_05481	140036	141202	6	50140036	50141202	1	0	0	0	1
virB_3_product=Virulence regulon transcriptional activator VirB	141202	142173	6	50141202	50142173	1	0	0	0	1
higA_2_product=Antitoxin HigA	164989	165228	6	50164989	50165228	1	0	0	0	1

## Sheet: L.2
gn1	chr1	start	end	gn1.1	chr1.1	start.1	end.1	1_GR_13	2_GR_12	16_GR_13	20_GR_12	sum	overlap	region_start	region_end	ENS
rpmI_product=50S ribosomal protein L35	1	2212652	2212849	rplT_product=50S ribosomal protein L20	1	2212900	2213256	165	124	0	149	438	0	2212652	2213256	chr1:2212652-2213256
rplL_product=50S ribosomal protein L7/L12	1	5134342	5134707	rplJ_product=50S ribosomal protein L10	1	5134774	5135271	144	110	0	117	371	0	5134342	5135271	chr1:5134342-5135271
rpmC_product=50S ribosomal protein L29	1	432659	432850	rpsQ_product=30S ribosomal protein S17	1	432850	433104	126	97	0	108	331	1	432659	433104	chr1:432659-433104
rplP_product=50S ribosomal protein L16	1	432249	432659	rpmC_product=50S ribosomal protein L29	1	432659	432850	118	94	0	118	330	1	432249	432850	chr1:432249-432850
rpsR_product=30S ribosomal protein S18	1	4880951	4881178	priB_product=Primosomal replication protein N	1	4881183	4881497	128	74	0	81	283	0	4880951	4881497	chr1:4880951-4881497
rplI_product=50S ribosomal protein L9	1	4880460	4880909	rpsR_product=30S ribosomal protein S18	1	4880951	4881178	115	69	0	83	267	0	4880460	4881178	chr1:4880460-4881178
rplT_product=50S ribosomal protein L20	1	2212900	2213256	rpmI_product=50S ribosomal protein L35	1	2212652	2212849	0	0	223	0	223	0	2212652	2213256	chr1:2212652-2213256
rplP_product=50S ribosomal protein L16	1	432249	432659	rpsQ_product=30S ribosomal protein S17	1	432850	433104	87	65	0	70	222	0	432249	433104	chr1:432249-433104
rpmC_product=50S ribosomal protein L29	1	432659	432850	rplP_product=50S ribosomal protein L16	1	432249	432659	0	0	222	0	222	1	432249	432850	chr1:432249-432850
rpmD_product=50S ribosomal protein L30	1	436697	436876	rplO_product=50S ribosomal protein L15	1	436880	437314	107	59	0	54	220	0	436697	437314	chr1:436697-437314
rplN_product=50S ribosomal protein L14	1	433270	433641	rplX_product=50S ribosomal protein L24	1	433652	433966	104	52	0	63	219	0	433270	433966	chr1:433270-433966
rplI_product=50S ribosomal protein L9	1	4880460	4880909	priB_product=Primosomal replication protein N	1	4881183	4881497	94	56	0	62	212	0	4880460	4881497	chr1:4880460-4881497
priB_product=Primosomal replication protein N	1	4881183	4881497	rpsF_product=30S ribosomal protein S6	1	4881503	4881898	96	51	0	63	210	0	4881183	4881898	chr1:4881183-4881898
rpsQ_product=30S ribosomal protein S17	1	432850	433104	rpmC_product=50S ribosomal protein L29	1	432659	432850	0	0	202	0	202	1	432659	433104	chr1:432659-433104
rpsR_product=30S ribosomal protein S18	1	4880951	4881178	rpsF_product=30S ribosomal protein S6	1	4881503	4881898	89	50	0	57	196	0	4880951	4881898	chr1:4880951-4881898
rplA_product=50S ribosomal protein L1	1	5135685	5136389	rplK_product=50S ribosomal protein L11	1	5136393	5136821	75	48	0	66	189	0	5135685	5136821	chr1:5135685-5136821
rpsC_product=30S ribosomal protein S3	1	431538	432236	rplP_product=50S ribosomal protein L16	1	432249	432659	72	57	0	53	182	0	431538	432659	chr1:431538-432659
rpsE_product=30S ribosomal protein S5	1	436190	436693	rpmD_product=50S ribosomal protein L30	1	436697	436876	89	47	0	45	181	0	436190	436876	chr1:436190-436876
rpmF_product=50S ribosomal protein L32	1	3372078	3372251	yceD_product=Large ribosomal RNA subunit accumulation protein YceD	1	3372268	3372789	67	48	0	61	176	0	3372078	3372789	chr1:3372078-3372789
rplJ_product=50S ribosomal protein L10	1	5134774	5135271	rplL_product=50S ribosomal protein L7/L12	1	5134342	5134707	0	0	176	0	176	0	5134342	5135271	chr1:5134342-5135271
rpsC_product=30S ribosomal protein S3	1	431538	432236	rpmC_product=50S ribosomal protein L29	1	432659	432850	61	53	0	51	165	0	431538	432850	chr1:431538-432850
rplX_product=50S ribosomal protein L24	1	433652	433966	rplE_product=50S ribosomal protein L5	1	433981	434520	81	44	0	40	165	0	433652	434520	chr1:433652-434520
priB_product=Primosomal replication protein N	1	4881183	4881497	rpsR_product=30S ribosomal protein S18	1	4880951	4881178	0	0	156	0	156	0	4880951	4881497	chr1:4880951-4881497
rplR_product=50S ribosomal protein L18	1	435822	436175	rpsE_product=30S ribosomal protein S5	1	436190	436693	83	39	0	34	156	0	435822	436693	chr1:435822-436693
rpsS_product=30S ribosomal protein S19	1	430895	431173	rplV_product=50S ribosomal protein L22	1	431188	431520	73	42	0	34	149	0	430895	431520	chr1:430895-431520
rplI_product=50S ribosomal protein L9	1	4880460	4880909	rpsF_product=30S ribosomal protein S6	1	4881503	4881898	65	37	0	43	145	0	4880460	4881898	chr1:4880460-4881898
rplX_product=50S ribosomal protein L24	1	433652	433966	rplN_product=50S ribosomal protein L14	1	433270	433641	0	0	143	0	143	0	433270	433966	chr1:433270-433966
rplU_product=50S ribosomal protein L21	1	546659	546970	rpmA_product=50S ribosomal protein L27	1	546991	547248	60	40	0	41	141	0	546659	547248	chr1:546659-547248
rplF_product=50S ribosomal protein L6	1	435279	435812	rplR_product=50S ribosomal protein L18	1	435822	436175	70	45	0	24	139	0	435279	436175	chr1:435279-436175
rpsE_product=30S ribosomal protein S5	1	436190	436693	rplO_product=50S ribosomal protein L15	1	436880	437314	73	31	0	35	139	0	436190	437314	chr1:436190-437314
rpsQ_product=30S ribosomal protein S17	1	432850	433104	rplP_product=50S ribosomal protein L16	1	432249	432659	0	0	138	0	138	0	432249	433104	chr1:432249-433104
rplO_product=50S ribosomal protein L15	1	436880	437314	rpmD_product=50S ribosomal protein L30	1	436697	436876	0	0	137	0	137	0	436697	437314	chr1:436697-437314
rpsN_product=30S ribosomal protein S14	1	434535	434840	rpsH_product=30S ribosomal protein S8	1	434874	435266	69	41	0	23	133	0	434535	435266	chr1:434535-435266
rpsH_product=30S ribosomal protein S8	1	434874	435266	rplF_product=50S ribosomal protein L6	1	435279	435812	64	42	0	26	132	0	434874	435812	chr1:434874-435812
rplR_product=50S ribosomal protein L18	1	435822	436175	rpmD_product=50S ribosomal protein L30	1	436697	436876	71	33	0	28	132	0	435822	436876	chr1:435822-436876
rpmB_product=50S ribosomal protein L28	1	136123	136359	rpmG_product=50S ribosomal protein L33	1	136380	136547	55	38	0	39	132	0	136123	136547	chr1:136123-136547
rplE_product=50S ribosomal protein L5	1	433981	434520	rpsN_product=30S ribosomal protein S14	1	434535	434840	68	39	0	24	131	0	433981	434840	chr1:433981-434840
rplV_product=50S ribosomal protein L22	1	431188	431520	rpsC_product=30S ribosomal protein S3	1	431538	432236	57	41	0	32	130	0	431188	432236	chr1:431188-432236
rplP_product=50S ribosomal protein L16	1	432249	432659	rpsC_product=30S ribosomal protein S3	1	431538	432236	0	0	129	0	129	0	431538	432659	chr1:431538-432659
rpsR_product=30S ribosomal protein S18	1	4880951	4881178	rplI_product=50S ribosomal protein L9	1	4880460	4880909	0	0	124	0	124	0	4880460	4881178	chr1:4880460-4881178
rpsF_product=30S ribosomal protein S6	1	4881503	4881898	priB_product=Primosomal replication protein N	1	4881183	4881497	0	0	123	0	123	0	4881183	4881898	chr1:4881183-4881898
rpmC_product=50S ribosomal protein L29	1	432659	432850	rpsC_product=30S ribosomal protein S3	1	431538	432236	0	0	122	0	122	0	431538	432850	chr1:431538-432850
rplN_product=50S ribosomal protein L14	1	433270	433641	rplE_product=50S ribosomal protein L5	1	433981	434520	58	31	0	31	120	0	433270	434520	chr1:433270-434520
rplM_product=50S ribosomal protein L13	1	513370	513798	rpsI_product=30S ribosomal protein S9	1	513814	514206	58	44	0	18	120	0	513370	514206	chr1:513370-514206
rpsC_product=30S ribosomal protein S3	1	431538	432236	rpsQ_product=30S ribosomal protein S17	1	432850	433104	48	40	0	30	118	0	431538	433104	chr1:431538-433104
rpsF_product=30S ribosomal protein S6	1	4881503	4881898	rpsR_product=30S ribosomal protein S18	1	4880951	4881178	0	0	114	0	114	0	4880951	4881898	chr1:4880951-4881898
rpmD_product=50S ribosomal protein L30	1	436697	436876	rpsE_product=30S ribosomal protein S5	1	436190	436693	0	0	114	0	114	0	436190	436876	chr1:436190-436876
rplV_product=50S ribosomal protein L22	1	431188	431520	rplP_product=50S ribosomal protein L16	1	432249	432659	49	35	0	27	111	0	431188	432659	chr1:431188-432659
rplV_product=50S ribosomal protein L22	1	431188	431520	rpsS_product=30S ribosomal protein S19	1	430895	431173	0	0	105	0	105	0	430895	431520	chr1:430895-431520
infC_product=Translation initiation factor IF-3	1	2212125	2212559	rpmI_product=50S ribosomal protein L35	1	2212652	2212849	46	32	0	27	105	0	2212125	2212849	chr1:2212125-2212849
rpsC_product=30S ribosomal protein S3	1	431538	432236	rplV_product=50S ribosomal protein L22	1	431188	431520	0	0	102	0	102	0	431188	432236	chr1:431188-432236
rplR_product=50S ribosomal protein L18	1	435822	436175	rplO_product=50S ribosomal protein L15	1	436880	437314	58	22	0	22	102	0	435822	437314	chr1:435822-437314
rpsS_product=30S ribosomal protein S19	1	430895	431173	rpsC_product=30S ribosomal protein S3	1	431538	432236	46	35	0	20	101	0	430895	432236	chr1:430895-432236
rplX_product=50S ribosomal protein L24	1	433652	433966	rpsN_product=30S ribosomal protein S14	1	434535	434840	52	29	0	19	100	0	433652	434840	chr1:433652-434840
rplJ_product=50S ribosomal protein L10	1	5134774	5135271	rplA_product=50S ribosomal protein L1	1	5135685	5136389	41	25	0	34	100	0	5134774	5136389	chr1:5134774-5136389
rplF_product=50S ribosomal protein L6	1	435279	435812	rpsE_product=30S ribosomal protein S5	1	436190	436693	50	28	0	20	98	0	435279	436693	chr1:435279-436693
rpsN_product=30S ribosomal protein S14	1	434535	434840	rplF_product=50S ribosomal protein L6	1	435279	435812	49	29	0	19	97	0	434535	435812	chr1:434535-435812
rpsJ_product=rpsJ is a tetracycline resistance protein identified in Neisseria gonorrhoeae. Tetracycline resistance is conferred by binding to the ribosome as a 30S ribosomal protection protein.	1	428151	428462	rplC_product=50S ribosomal protein L3	1	428495	429124	60	17	0	19	96	0	428151	429124	chr1:428151-429124
rplV_product=50S ribosomal protein L22	1	431188	431520	rpmC_product=50S ribosomal protein L29	1	432659	432850	40	31	0	25	96	0	431188	432850	chr1:431188-432850
Escherichia coli EF-Tu mutants conferring resistance to Pulvomycin_3_product=Sequence variants of Escherichia coli elongation factor Tu that confer resistance to Pulvomycin	1	4536625	4536900	Escherichia coli EF-Tu mutants conferring resistance to Pulvomycin_4_product=Sequence variants of Escherichia coli elongation factor Tu that confer resistance to Pulvomycin	1	4536897	4537808	0	96	0	0	96	1	4536625	4537808	chr1:4536625-4537808
rplD_product=50S ribosomal protein L4	1	429135	429740	rplW_product=50S ribosomal protein L23	1	429737	430039	62	19	0	14	95	1	429135	430039	chr1:429135-430039
rplP_product=50S ribosomal protein L16	1	432249	432659	rplV_product=50S ribosomal protein L22	1	431188	431520	0	0	95	0	95	0	431188	432659	chr1:431188-432659
rplO_product=50S ribosomal protein L15	1	436880	437314	rpsE_product=30S ribosomal protein S5	1	436190	436693	0	0	95	0	95	0	436190	437314	chr1:436190-437314
rplK_product=50S ribosomal protein L11	1	5136393	5136821	rplA_product=50S ribosomal protein L1	1	5135685	5136389	0	0	95	0	95	0	5135685	5136821	chr1:5135685-5136821
yceD_product=Large ribosomal RNA subunit accumulation protein YceD	1	3372268	3372789	rpmF_product=50S ribosomal protein L32	1	3372078	3372251	0	0	94	0	94	0	3372078	3372789	chr1:3372078-3372789
rpsH_product=30S ribosomal protein S8	1	434874	435266	rplR_product=50S ribosomal protein L18	1	435822	436175	43	31	0	20	94	0	434874	436175	chr1:434874-436175
priB_product=Primosomal replication protein N	1	4881183	4881497	rplI_product=50S ribosomal protein L9	1	4880460	4880909	0	0	94	0	94	0	4880460	4881497	chr1:4880460-4881497
rpsE_product=30S ribosomal protein S5	1	436190	436693	rplR_product=50S ribosomal protein L18	1	435822	436175	0	0	94	0	94	0	435822	436693	chr1:435822-436693
rplE_product=50S ribosomal protein L5	1	433981	434520	rplX_product=50S ribosomal protein L24	1	433652	433966	0	0	92	0	92	0	433652	434520	chr1:433652-434520
rpmC_product=50S ribosomal protein L29	1	432659	432850	rplV_product=50S ribosomal protein L22	1	431188	431520	0	0	90	0	90	0	431188	432850	chr1:431188-432850
rplB_product=50S ribosomal protein L2	1	430057	430878	rpsS_product=30S ribosomal protein S19	1	430895	431173	50	21	0	17	88	0	430057	431173	chr1:430057-431173
rplE_product=50S ribosomal protein L5	1	433981	434520	rpsH_product=30S ribosomal protein S8	1	434874	435266	47	26	0	13	86	0	433981	435266	chr1:433981-435266
rplF_product=50S ribosomal protein L6	1	435279	435812	rpmD_product=50S ribosomal protein L30	1	436697	436876	48	23	0	15	86	0	435279	436876	chr1:435279-436876
rpmA_product=50S ribosomal protein L27	1	546991	547248	rplU_product=50S ribosomal protein L21	1	546659	546970	0	0	86	0	86	0	546659	547248	chr1:546659-547248
rpsS_product=30S ribosomal protein S19	1	430895	431173	rplP_product=50S ribosomal protein L16	1	432249	432659	39	30	0	16	85	0	430895	432659	chr1:430895-432659
rpmD_product=50S ribosomal protein L30	1	436697	436876	rplR_product=50S ribosomal protein L18	1	435822	436175	0	0	85	0	85	0	435822	436876	chr1:435822-436876
rpsN_product=30S ribosomal protein S14	1	434535	434840	rplE_product=50S ribosomal protein L5	1	433981	434520	0	0	82	0	82	0	433981	434840	chr1:433981-434840
rpsM_product=30S ribosomal protein S13	1	438950	439306	rpsD_product=30S ribosomal protein S4	1	439746	440366	43	21	0	16	80	0	438950	440366	chr1:438950-440366
rplJ_product=50S ribosomal protein L10	1	5134774	5135271	rplK_product=50S ribosomal protein L11	1	5136393	5136821	31	18	0	31	80	0	5134774	5136821	chr1:5134774-5136821
rplC_product=50S ribosomal protein L3	1	428495	429124	rpsJ_product=rpsJ is a tetracycline resistance protein identified in Neisseria gonorrhoeae. Tetracycline resistance is conferred by binding to the ribosome as a 30S ribosomal protection protein.	1	428151	428462	0	0	79	0	79	0	428151	429124	chr1:428151-429124
rpsC_product=30S ribosomal protein S3	1	431538	432236	rpsS_product=30S ribosomal protein S19	1	430895	431173	0	0	79	0	79	0	430895	432236	chr1:430895-432236
rplL_product=50S ribosomal protein L7/L12	1	5134342	5134707	rplA_product=50S ribosomal protein L1	1	5135685	5136389	33	22	0	24	79	0	5134342	5136389	chr1:5134342-5136389
atpF_product=ATP synthase subunit b	1	5366340	5366810	atpE_product=ATP synthase subunit c	1	5366050	5366289	0	0	78	0	78	0	5366050	5366810	chr1:5366050-5366810
rplC_product=50S ribosomal protein L3	1	428495	429124	rplD_product=50S ribosomal protein L4	1	429135	429740	53	14	0	10	77	0	428495	429740	chr1:428495-429740
rplE_product=50S ribosomal protein L5	1	433981	434520	rplN_product=50S ribosomal protein L14	1	433270	433641	0	0	77	0	77	0	433270	434520	chr1:433270-434520
rplR_product=50S ribosomal protein L18	1	435822	436175	rplF_product=50S ribosomal protein L6	1	435279	435812	0	0	76	0	76	0	435279	436175	chr1:435279-436175
rplW_product=50S ribosomal protein L23	1	429737	430039	rplB_product=50S ribosomal protein L2	1	430057	430878	44	19	0	12	75	0	429737	430878	chr1:429737-430878
rplN_product=50S ribosomal protein L14	1	433270	433641	rpsN_product=30S ribosomal protein S14	1	434535	434840	38	22	0	15	75	0	433270	434840	chr1:433270-434840
rpsH_product=30S ribosomal protein S8	1	434874	435266	rpsN_product=30S ribosomal protein S14	1	434535	434840	0	0	75	0	75	0	434535	435266	chr1:434535-435266
rplF_product=50S ribosomal protein L6	1	435279	435812	rpsH_product=30S ribosomal protein S8	1	434874	435266	0	0	74	0	74	0	434874	435812	chr1:434874-435812
rplP_product=50S ribosomal protein L16	1	432249	432659	rpsS_product=30S ribosomal protein S19	1	430895	431173	0	0	73	0	73	0	430895	432659	chr1:430895-432659
atpE_product=ATP synthase subunit c	1	5366050	5366289	atpF_product=ATP synthase subunit b	1	5366340	5366810	37	11	0	25	73	0	5366050	5366810	chr1:5366050-5366810
rpsS_product=30S ribosomal protein S19	1	430895	431173	rpmC_product=50S ribosomal protein L29	1	432659	432850	30	28	0	14	72	0	430895	432850	chr1:430895-432850
rpsQ_product=30S ribosomal protein S17	1	432850	433104	rpsC_product=30S ribosomal protein S3	1	431538	432236	0	0	71	0	71	0	431538	433104	chr1:431538-433104
rpsN_product=30S ribosomal protein S14	1	434535	434840	rplR_product=50S ribosomal protein L18	1	435822	436175	34	22	0	15	71	0	434535	436175	chr1:434535-436175
infC_product=Translation initiation factor IF-3	1	2212125	2212559	rplT_product=50S ribosomal protein L20	1	2212900	2213256	35	21	0	15	71	0	2212125	2213256	chr1:2212125-2213256
rplW_product=50S ribosomal protein L23	1	429737	430039	rplD_product=50S ribosomal protein L4	1	429135	429740	0	0	70	0	70	1	429135	430039	chr1:429135-430039
rplB_product=50S ribosomal protein L2	1	430057	430878	rplV_product=50S ribosomal protein L22	1	431188	431520	34	19	0	17	70	0	430057	431520	chr1:430057-431520
rpmC_product=50S ribosomal protein L29	1	432659	432850	rpsS_product=30S ribosomal protein S19	1	430895	431173	0	0	70	0	70	0	430895	432850	chr1:430895-432850
rplX_product=50S ribosomal protein L24	1	433652	433966	rpsH_product=30S ribosomal protein S8	1	434874	435266	38	21	0	11	70	0	433652	435266	chr1:433652-435266
rpmG_product=50S ribosomal protein L33	1	136380	136547	rpmB_product=50S ribosomal protein L28	1	136123	136359	0	0	70	0	70	0	136123	136547	chr1:136123-136547
rplO_product=50S ribosomal protein L15	1	436880	437314	rplR_product=50S ribosomal protein L18	1	435822	436175	0	0	69	0	69	0	435822	437314	chr1:435822-437314
rpsF_product=30S ribosomal protein S6	1	4881503	4881898	rplI_product=50S ribosomal protein L9	1	4880460	4880909	0	0	68	0	68	0	4880460	4881898	chr1:4880460-4881898
rplV_product=50S ribosomal protein L22	1	431188	431520	rpsQ_product=30S ribosomal protein S17	1	432850	433104	30	21	0	16	67	0	431188	433104	chr1:431188-433104
rpsH_product=30S ribosomal protein S8	1	434874	435266	rpsE_product=30S ribosomal protein S5	1	436190	436693	32	18	0	17	67	0	434874	436693	chr1:434874-436693
rplF_product=50S ribosomal protein L6	1	435279	435812	rplO_product=50S ribosomal protein L15	1	436880	437314	39	14	0	12	65	0	435279	437314	chr1:435279-437314
rplE_product=50S ribosomal protein L5	1	433981	434520	rplF_product=50S ribosomal protein L6	1	435279	435812	33	19	0	12	64	0	433981	435812	chr1:433981-435812
rpsI_product=30S ribosomal protein S9	1	513814	514206	rplM_product=50S ribosomal protein L13	1	513370	513798	0	0	64	0	64	0	513370	514206	chr1:513370-514206
rpsP_product=30S ribosomal protein S16	1	1246633	1246881	rimM_product=Ribosome maturation factor RimM	1	1246900	1247448	36	15	0	13	64	0	1246633	1247448	chr1:1246633-1247448
rplL_product=50S ribosomal protein L7/L12	1	5134342	5134707	rplK_product=50S ribosomal protein L11	1	5136393	5136821	25	17	0	21	63	0	5134342	5136821	chr1:5134342-5136821
rpsE_product=30S ribosomal protein S5	1	436190	436693	rplF_product=50S ribosomal protein L6	1	435279	435812	0	0	61	0	61	0	435279	436693	chr1:435279-436693
rplA_product=50S ribosomal protein L1	1	5135685	5136389	rplJ_product=50S ribosomal protein L10	1	5134774	5135271	0	0	61	0	61	0	5134774	5136389	chr1:5134774-5136389
rpsN_product=30S ribosomal protein S14	1	434535	434840	rplX_product=50S ribosomal protein L24	1	433652	433966	0	0	60	0	60	0	433652	434840	chr1:433652-434840
rpsH_product=30S ribosomal protein S8	1	434874	435266	rplE_product=50S ribosomal protein L5	1	433981	434520	0	0	60	0	60	0	433981	435266	chr1:433981-435266
rpsD_product=30S ribosomal protein S4	1	439746	440366	rpsM_product=30S ribosomal protein S13	1	438950	439306	0	0	59	0	59	0	438950	440366	chr1:438950-440366
rplF_product=50S ribosomal protein L6	1	435279	435812	rpsN_product=30S ribosomal protein S14	1	434535	434840	0	0	58	0	58	0	434535	435812	chr1:434535-435812
atpH_product=ATP synthase subunit delta	1	5366825	5367358	atpF_product=ATP synthase subunit b	1	5366340	5366810	0	0	58	0	58	0	5366340	5367358	chr1:5366340-5367358
rplB_product=50S ribosomal protein L2	1	430057	430878	rplW_product=50S ribosomal protein L23	1	429737	430039	0	0	57	0	57	0	429737	430878	chr1:429737-430878
rpsH_product=30S ribosomal protein S8	1	434874	435266	rpmD_product=50S ribosomal protein L30	1	436697	436876	30	15	0	12	57	0	434874	436876	chr1:434874-436876
rpmI_product=50S ribosomal protein L35	1	2212652	2212849	infC_product=Translation initiation factor IF-3	1	2212125	2212559	0	0	57	0	57	0	2212125	2212849	chr1:2212125-2212849
rplR_product=50S ribosomal protein L18	1	435822	436175	rpsH_product=30S ribosomal protein S8	1	434874	435266	0	0	56	0	56	0	434874	436175	chr1:434874-436175
Escherichia coli EF-Tu mutants conferring resistance to Pulvomycin_1_product=Sequence variants of Escherichia coli elongation factor Tu that confer resistance to Pulvomycin	1	425189	426373	Escherichia coli EF-Tu mutants conferring resistance to Pulvomycin_2_product=Sequence variants of Escherichia coli elongation factor Tu that confer resistance to Pulvomycin	1	3854651	3854890	0	55	0	0	55	0	425189	3854890	chr1:425189-3854890
rplC_product=50S ribosomal protein L3	1	428495	429124	rplW_product=50S ribosomal protein L23	1	429737	430039	38	9	0	8	55	0	428495	430039	chr1:428495-430039
rpmD_product=50S ribosomal protein L30	1	436697	436876	rplF_product=50S ribosomal protein L6	1	435279	435812	0	0	55	0	55	0	435279	436876	chr1:435279-436876
rpsJ_product=rpsJ is a tetracycline resistance protein identified in Neisseria gonorrhoeae. Tetracycline resistance is conferred by binding to the ribosome as a 30S ribosomal protection protein.	1	428151	428462	rplD_product=50S ribosomal protein L4	1	429135	429740	39	7	0	8	54	0	428151	429740	chr1:428151-429740
rplD_product=50S ribosomal protein L4	1	429135	429740	rplC_product=50S ribosomal protein L3	1	428495	429124	0	0	54	0	54	0	428495	429740	chr1:428495-429740
rplW_product=50S ribosomal protein L23	1	429737	430039	rpsS_product=30S ribosomal protein S19	1	430895	431173	30	15	0	9	54	0	429737	431173	chr1:429737-431173
rpsS_product=30S ribosomal protein S19	1	430895	431173	rplB_product=50S ribosomal protein L2	1	430057	430878	0	0	54	0	54	0	430057	431173	chr1:430057-431173
rplN_product=50S ribosomal protein L14	1	433270	433641	rpsH_product=30S ribosomal protein S8	1	434874	435266	29	16	0	8	53	0	433270	435266	chr1:433270-435266
rplX_product=50S ribosomal protein L24	1	433652	433966	rplF_product=50S ribosomal protein L6	1	435279	435812	27	15	0	11	53	0	433652	435812	chr1:433652-435812
atpF_product=ATP synthase subunit b	1	5366340	5366810	atpH_product=ATP synthase subunit delta	1	5366825	5367358	31	9	0	13	53	0	5366340	5367358	chr1:5366340-5367358
rpsQ_product=30S ribosomal protein S17	1	432850	433104	rplV_product=50S ribosomal protein L22	1	431188	431520	0	0	52	0	52	0	431188	433104	chr1:431188-433104
rpsN_product=30S ribosomal protein S14	1	434535	434840	rpsE_product=30S ribosomal protein S5	1	436190	436693	27	12	0	13	52	0	434535	436693	chr1:434535-436693
rpsS_product=30S ribosomal protein S19	1	430895	431173	rpsQ_product=30S ribosomal protein S17	1	432850	433104	23	20	0	8	51	0	430895	433104	chr1:430895-433104
rplE_product=50S ribosomal protein L5	1	433981	434520	rplR_product=50S ribosomal protein L18	1	435822	436175	26	14	0	10	50	0	433981	436175	chr1:433981-436175
rpsN_product=30S ribosomal protein S14	1	434535	434840	rplN_product=50S ribosomal protein L14	1	433270	433641	0	0	50	0	50	0	433270	434840	chr1:433270-434840
rplB_product=50S ribosomal protein L2	1	430057	430878	rpsC_product=30S ribosomal protein S3	1	431538	432236	21	17	0	10	48	0	430057	432236	chr1:430057-432236
2.7.7.6_locus_tag=all_00770	1	780539	781528	rpsD_product=30S ribosomal protein S4	1	439746	440366	0	0	48	0	48	0	439746	781528	chr1:439746-781528
rplF_product=50S ribosomal protein L6	1	435279	435812	rplE_product=50S ribosomal protein L5	1	433981	434520	0	0	47	0	47	0	433981	435812	chr1:433981-435812
rplO_product=50S ribosomal protein L15	1	436880	437314	rplF_product=50S ribosomal protein L6	1	435279	435812	0	0	47	0	47	0	435279	437314	chr1:435279-437314
rplD_product=50S ribosomal protein L4	1	429135	429740	rplB_product=50S ribosomal protein L2	1	430057	430878	31	8	0	7	46	0	429135	430878	chr1:429135-430878
rplD_product=50S ribosomal protein L4	1	429135	429740	rpsJ_product=rpsJ is a tetracycline resistance protein identified in Neisseria gonorrhoeae. Tetracycline resistance is conferred by binding to the ribosome as a 30S ribosomal protection protein.	1	428151	428462	0	0	45	0	45	0	428151	429740	chr1:428151-429740
rpsN_product=30S ribosomal protein S14	1	434535	434840	rpmD_product=50S ribosomal protein L30	1	436697	436876	25	11	0	9	45	0	434535	436876	chr1:434535-436876
rplR_product=50S ribosomal protein L18	1	435822	436175	rpsN_product=30S ribosomal protein S14	1	434535	434840	0	0	44	0	44	0	434535	436175	chr1:434535-436175
rpsE_product=30S ribosomal protein S5	1	436190	436693	rpsH_product=30S ribosomal protein S8	1	434874	435266	0	0	44	0	44	0	434874	436693	chr1:434874-436693
rplW_product=50S ribosomal protein L23	1	429737	430039	rplC_product=50S ribosomal protein L3	1	428495	429124	0	0	43	0	43	0	428495	430039	chr1:428495-430039
rplW_product=50S ribosomal protein L23	1	429737	430039	rplV_product=50S ribosomal protein L22	1	431188	431520	21	13	0	9	43	0	429737	431520	chr1:429737-431520
rplV_product=50S ribosomal protein L22	1	431188	431520	rplB_product=50S ribosomal protein L2	1	430057	430878	0	0	43	0	43	0	430057	431520	chr1:430057-431520
rplX_product=50S ribosomal protein L24	1	433652	433966	rplR_product=50S ribosomal protein L18	1	435822	436175	23	10	0	9	42	0	433652	436175	chr1:433652-436175
rpsH_product=30S ribosomal protein S8	1	434874	435266	rplO_product=50S ribosomal protein L15	1	436880	437314	24	9	0	9	42	0	434874	437314	chr1:434874-437314
rpsQ_product=30S ribosomal protein S17	1	432850	433104	rpsS_product=30S ribosomal protein S19	1	430895	431173	0	0	41	0	41	0	430895	433104	chr1:430895-433104
rplK_product=50S ribosomal protein L11	1	5136393	5136821	rplJ_product=50S ribosomal protein L10	1	5134774	5135271	0	0	41	0	41	0	5134774	5136821	chr1:5134774-5136821
rplB_product=50S ribosomal protein L2	1	430057	430878	rplP_product=50S ribosomal protein L16	1	432249	432659	19	13	0	8	40	0	430057	432659	chr1:430057-432659
rplN_product=50S ribosomal protein L14	1	433270	433641	rplF_product=50S ribosomal protein L6	1	435279	435812	21	11	0	8	40	0	433270	435812	chr1:433270-435812
rpsH_product=30S ribosomal protein S8	1	434874	435266	rplX_product=50S ribosomal protein L24	1	433652	433966	0	0	40	0	40	0	433652	435266	chr1:433652-435266
rpmD_product=50S ribosomal protein L30	1	436697	436876	rpsH_product=30S ribosomal protein S8	1	434874	435266	0	0	40	0	40	0	434874	436876	chr1:434874-436876
rpsJ_product=rpsJ is a tetracycline resistance protein identified in Neisseria gonorrhoeae. Tetracycline resistance is conferred by binding to the ribosome as a 30S ribosomal protection protein.	1	428151	428462	rplW_product=50S ribosomal protein L23	1	429737	430039	29	4	0	6	39	0	428151	430039	chr1:428151-430039
3.6.3.14_locus_tag=all_01208	1	1247391	1248932	atpH_product=ATP synthase subunit delta	1	5366825	5367358	0	0	39	0	39	0	1247391	5367358	chr1:1247391-5367358
rplT_product=50S ribosomal protein L20	1	2212900	2213256	infC_product=Translation initiation factor IF-3	1	2212125	2212559	0	0	39	0	39	0	2212125	2213256	chr1:2212125-2213256
rplW_product=50S ribosomal protein L23	1	429737	430039	rpsJ_product=rpsJ is a tetracycline resistance protein identified in Neisseria gonorrhoeae. Tetracycline resistance is conferred by binding to the ribosome as a 30S ribosomal protection protein.	1	428151	428462	0	0	38	0	38	0	428151	430039	chr1:428151-430039
rpsS_product=30S ribosomal protein S19	1	430895	431173	rplW_product=50S ribosomal protein L23	1	429737	430039	0	0	38	0	38	0	429737	431173	chr1:429737-431173
rimM_product=Ribosome maturation factor RimM	1	1246900	1247448	rpsP_product=30S ribosomal protein S16	1	1246633	1246881	0	0	38	0	38	0	1246633	1247448	chr1:1246633-1247448
recR_product=Recombination protein RecR	1	4103865	4104470	ybaB_product=Nucleoid-associated protein YbaB	1	4104470	4104802	20	7	0	9	36	1	4103865	4104802	chr1:4103865-4104802
rplB_product=50S ribosomal protein L2	1	430057	430878	rplD_product=50S ribosomal protein L4	1	429135	429740	0	0	36	0	36	0	429135	430878	chr1:429135-430878
rplE_product=50S ribosomal protein L5	1	433981	434520	rpsE_product=30S ribosomal protein S5	1	436190	436693	21	7	0	8	36	0	433981	436693	chr1:433981-436693
rplF_product=50S ribosomal protein L6	1	435279	435812	rplX_product=50S ribosomal protein L24	1	433652	433966	0	0	36	0	36	0	433652	435812	chr1:433652-435812
rplR_product=50S ribosomal protein L18	1	435822	436175	rplE_product=50S ribosomal protein L5	1	433981	434520	0	0	36	0	36	0	433981	436175	chr1:433981-436175
rpsE_product=30S ribosomal protein S5	1	436190	436693	rpsN_product=30S ribosomal protein S14	1	434535	434840	0	0	36	0	36	0	434535	436693	chr1:434535-436693
rplO_product=50S ribosomal protein L15	1	436880	437314	rpsH_product=30S ribosomal protein S8	1	434874	435266	0	0	36	0	36	0	434874	437314	chr1:434874-437314
atpH_product=ATP synthase subunit delta	1	5366825	5367358	atpE_product=ATP synthase subunit c	1	5366050	5366289	0	0	36	0	36	0	5366050	5367358	chr1:5366050-5367358
rplA_product=50S ribosomal protein L1	1	5135685	5136389	rplL_product=50S ribosomal protein L7/L12	1	5134342	5134707	0	0	35	0	35	0	5134342	5136389	chr1:5134342-5136389
rplB_product=50S ribosomal protein L2	1	430057	430878	rpmC_product=50S ribosomal protein L29	1	432659	432850	16	12	0	6	34	0	430057	432850	chr1:430057-432850
rpsH_product=30S ribosomal protein S8	1	434874	435266	rplN_product=50S ribosomal protein L14	1	433270	433641	0	0	34	0	34	0	433270	435266	chr1:433270-435266
atpE_product=ATP synthase subunit c	1	5366050	5366289	atpH_product=ATP synthase subunit delta	1	5366825	5367358	22	4	0	8	34	0	5366050	5367358	chr1:5366050-5367358
rplD_product=50S ribosomal protein L4	1	429135	429740	rpsS_product=30S ribosomal protein S19	1	430895	431173	19	7	0	7	33	0	429135	431173	chr1:429135-431173
rpsC_product=30S ribosomal protein S3	1	431538	432236	rplB_product=50S ribosomal protein L2	1	430057	430878	0	0	33	0	33	0	430057	432236	chr1:430057-432236
rplN_product=50S ribosomal protein L14	1	433270	433641	rplR_product=50S ribosomal protein L18	1	435822	436175	19	7	0	7	33	0	433270	436175	chr1:433270-436175
rplE_product=50S ribosomal protein L5	1	433981	434520	rpmD_product=50S ribosomal protein L30	1	436697	436876	20	7	0	6	33	0	433981	436876	chr1:433981-436876
rpsN_product=30S ribosomal protein S14	1	434535	434840	rplO_product=50S ribosomal protein L15	1	436880	437314	20	6	0	7	33	0	434535	437314	chr1:434535-437314
rpmD_product=50S ribosomal protein L30	1	436697	436876	rpsN_product=30S ribosomal protein S14	1	434535	434840	0	0	33	0	33	0	434535	436876	chr1:434535-436876
rplX_product=50S ribosomal protein L24	1	433652	433966	rpsE_product=30S ribosomal protein S5	1	436190	436693	19	6	0	7	32	0	433652	436693	chr1:433652-436693
frdD_product=Fumarate reductase subunit D	1	4925260	4925619	frdC_product=Fumarate reductase subunit C	1	4924854	4925249	0	0	32	0	32	0	4924854	4925619	chr1:4924854-4925619
1.10.3.14_locus_tag=all_02762	1	2889836	2890975	1.10.3.14_locus_tag=all_02763	1	2890991	2891107	0	0	32	0	32	0	2889836	2891107	chr1:2889836-2891107
rplV_product=50S ribosomal protein L22	1	431188	431520	rplW_product=50S ribosomal protein L23	1	429737	430039	0	0	31	0	31	0	429737	431520	chr1:429737-431520
rplP_product=50S ribosomal protein L16	1	432249	432659	rplB_product=50S ribosomal protein L2	1	430057	430878	0	0	31	0	31	0	430057	432659	chr1:430057-432659
rpmC_product=50S ribosomal protein L29	1	432659	432850	rplB_product=50S ribosomal protein L2	1	430057	430878	0	0	31	0	31	0	430057	432850	chr1:430057-432850
rplF_product=50S ribosomal protein L6	1	435279	435812	rplN_product=50S ribosomal protein L14	1	433270	433641	0	0	31	0	31	0	433270	435812	chr1:433270-435812
rplO_product=50S ribosomal protein L15	1	436880	437314	rpsN_product=30S ribosomal protein S14	1	434535	434840	0	0	31	0	31	0	434535	437314	chr1:434535-437314
rplW_product=50S ribosomal protein L23	1	429737	430039	rpsC_product=30S ribosomal protein S3	1	431538	432236	14	11	0	5	30	0	429737	432236	chr1:429737-432236
rpsE_product=30S ribosomal protein S5	1	436190	436693	rplE_product=50S ribosomal protein L5	1	433981	434520	0	0	30	0	30	0	433981	436693	chr1:433981-436693
rplQ_product=50S ribosomal protein L17	1	441422	441808	2.7.7.6_locus_tag=all_00770	1	780539	781528	0	0	30	0	30	0	441422	781528	chr1:441422-781528
antibiotic resistant fabG_18_product=fabG is a 3-oxoacyl-acyl carrier protein reductase involved in lipid metabolism and fatty acid biosynthesis.The bacterial biocide Triclosan blocks the final reduction step in fatty acid elongation%2C inhibiting biosynthesis. Point mutations in fabG can confer resistance to Triclosan.	1	3290611	3291345	acpP_product=Acyl carrier protein	1	3367631	3367867	0	0	30	0	30	0	3290611	3367867	chr1:3290611-3367867
rplX_product=50S ribosomal protein L24	1	433652	433966	rpmD_product=50S ribosomal protein L30	1	436697	436876	18	6	0	5	29	0	433652	436876	chr1:433652-436876
rpmD_product=50S ribosomal protein L30	1	436697	436876	rplE_product=50S ribosomal protein L5	1	433981	434520	0	0	29	0	29	0	433981	436876	chr1:433981-436876
rpsD_product=30S ribosomal protein S4	1	439746	440366	2.7.7.6_locus_tag=all_00420	1	445808	446797	29	0	0	0	29	0	439746	446797	chr1:439746-446797
frdC_product=Fumarate reductase subunit C	1	4924854	4925249	frdD_product=Fumarate reductase subunit D	1	4925260	4925619	6	10	0	12	28	0	4924854	4925619	chr1:4924854-4925619
rplR_product=50S ribosomal protein L18	1	435822	436175	rplX_product=50S ribosomal protein L24	1	433652	433966	0	0	27	0	27	0	433652	436175	chr1:433652-436175
rplO_product=50S ribosomal protein L15	1	436880	437314	rplE_product=50S ribosomal protein L5	1	433981	434520	0	0	27	0	27	0	433981	437314	chr1:433981-437314
2.1.1.228_locus_tag=all_05055	1	5307708	5308475	rimM_product=Ribosome maturation factor RimM	1	1246900	1247448	0	0	27	0	27	0	1246900	5308475	chr1:1246900-5308475
rplD_product=50S ribosomal protein L4	1	429135	429740	rplV_product=50S ribosomal protein L22	1	431188	431520	14	5	0	7	26	0	429135	431520	chr1:429135-431520
grxC_product=Glutaredoxin 3	1	159826	160077	secB_product=Protein-export protein SecB	1	160138	160605	11	7	0	8	26	0	159826	160605	chr1:159826-160605
rplW_product=50S ribosomal protein L23	1	429737	430039	rplP_product=50S ribosomal protein L16	1	432249	432659	12	9	0	4	25	0	429737	432659	chr1:429737-432659
rplB_product=50S ribosomal protein L2	1	430057	430878	rpsQ_product=30S ribosomal protein S17	1	432850	433104	14	8	0	3	25	0	430057	433104	chr1:430057-433104
rpsS_product=30S ribosomal protein S19	1	430895	431173	rplD_product=50S ribosomal protein L4	1	429135	429740	0	0	25	0	25	0	429135	431173	chr1:429135-431173
secB_product=Protein-export protein SecB	1	160138	160605	grxC_product=Glutaredoxin 3	1	159826	160077	0	0	25	0	25	0	159826	160605	chr1:159826-160605
acpP_product=Acyl carrier protein	1	3367631	3367867	Mycobacterium tuberculosis kasA mutant conferring resistance to isoniazid_2_product=Specific mutations on the Mycobacterium tuberculosis kasA gene resulting in lowered affinity of isoniazid%2C resulting in resistance	1	3291882	3293123	0	0	24	0	24	0	3291882	3367867	chr1:3291882-3367867
rplC_product=50S ribosomal protein L3	1	428495	429124	rplB_product=50S ribosomal protein L2	1	430057	430878	18	2	0	4	24	0	428495	430878	chr1:428495-430878
rpsC_product=30S ribosomal protein S3	1	431538	432236	rplW_product=50S ribosomal protein L23	1	429737	430039	0	0	24	0	24	0	429737	432236	chr1:429737-432236
rplN_product=50S ribosomal protein L14	1	433270	433641	rpsE_product=30S ribosomal protein S5	1	436190	436693	16	3	0	5	24	0	433270	436693	chr1:433270-436693
rplE_product=50S ribosomal protein L5	1	433981	434520	rplO_product=50S ribosomal protein L15	1	436880	437314	16	3	0	5	24	0	433981	437314	chr1:433981-437314
rplK_product=50S ribosomal protein L11	1	5136393	5136821	rplL_product=50S ribosomal protein L7/L12	1	5134342	5134707	0	0	24	0	24	0	5134342	5136821	chr1:5134342-5136821
2.7.7.6_locus_tag=all_00420	1	445808	446797	rplQ_product=50S ribosomal protein L17	1	441422	441808	24	0	0	0	24	0	441422	446797	chr1:441422-446797
Escherichia coli EF-Tu mutants conferring resistance to Pulvomycin_1_product=Sequence variants of Escherichia coli elongation factor Tu that confer resistance to Pulvomycin	1	425189	426373	tetT_1_product=Tet(T) is a ribosomal protection protein of streptococci. It is similar to Tet(Q).	1	423005	425119	0	0	23	0	23	0	423005	426373	chr1:423005-426373
tsf_product=Elongation factor Ts	1	4390803	4391654	rpsB_product=30S ribosomal protein S2	1	4391774	4392499	11	8	0	4	23	0	4390803	4392499	chr1:4390803-4392499
rplP_product=50S ribosomal protein L16	1	432249	432659	rplW_product=50S ribosomal protein L23	1	429737	430039	0	0	23	0	23	0	429737	432659	chr1:429737-432659
rpmC_product=50S ribosomal protein L29	1	432659	432850	rplW_product=50S ribosomal protein L23	1	429737	430039	0	0	23	0	23	0	429737	432850	chr1:429737-432850
rplN_product=50S ribosomal protein L14	1	433270	433641	rpmD_product=50S ribosomal protein L30	1	436697	436876	16	3	0	4	23	0	433270	436876	chr1:433270-436876
rplR_product=50S ribosomal protein L18	1	435822	436175	rplN_product=50S ribosomal protein L14	1	433270	433641	0	0	23	0	23	0	433270	436175	chr1:433270-436175
frdC_product=Fumarate reductase subunit C	1	4924854	4925249	1.3.5.1_locus_tag=all_01622	1	1686007	1686741	0	0	23	0	23	0	1686007	4925249	chr1:1686007-4925249
rpsE_product=30S ribosomal protein S5	1	436190	436693	rplX_product=50S ribosomal protein L24	1	433652	433966	0	0	23	0	23	0	433652	436693	chr1:433652-436693
rplS_product=50S ribosomal protein L19	1	1248287	1248634	2.1.1.228_locus_tag=all_05055	1	5307708	5308475	0	0	23	0	23	0	1248287	5308475	chr1:1248287-5308475
pal_product=Peptidoglycan-associated lipoprotein	1	3763509	3764033	cpoB_product=Cell division coordinator CpoB	1	3762705	3763499	0	0	22	0	22	0	3762705	3764033	chr1:3762705-3764033
rpsG_product=30S ribosomal protein S7	1	422438	422908	tetT_1_product=Tet(T) is a ribosomal protection protein of streptococci. It is similar to Tet(Q).	1	423005	425119	10	0	0	12	22	0	422438	425119	chr1:422438-425119
tetT_1_product=Tet(T) is a ribosomal protection protein of streptococci. It is similar to Tet(Q).	1	423005	425119	Escherichia coli EF-Tu mutants conferring resistance to Pulvomycin_1_product=Sequence variants of Escherichia coli elongation factor Tu that confer resistance to Pulvomycin	1	425189	426373	14	0	0	8	22	0	423005	426373	chr1:423005-426373
rplV_product=50S ribosomal protein L22	1	431188	431520	rplD_product=50S ribosomal protein L4	1	429135	429740	0	0	22	0	22	0	429135	431520	chr1:429135-431520
rplN_product=50S ribosomal protein L14	1	433270	433641	rpsQ_product=30S ribosomal protein S17	1	432850	433104	0	0	22	0	22	0	432850	433641	chr1:432850-433641
rpmD_product=50S ribosomal protein L30	1	436697	436876	rplX_product=50S ribosomal protein L24	1	433652	433966	0	0	22	0	22	0	433652	436876	chr1:433652-436876
2.7.1.196_locus_tag=all_01439	1	1492216	1492533	2.7.1.205_locus_tag=all_01440	1	1492537	1492842	0	0	22	0	22	0	1492216	1492842	chr1:1492216-1492842
tetT_1_product=Tet(T) is a ribosomal protection protein of streptococci. It is similar to Tet(Q).	1	423005	425119	rpsG_product=30S ribosomal protein S7	1	422438	422908	0	0	21	0	21	0	422438	425119	chr1:422438-425119
ybaB_product=Nucleoid-associated protein YbaB	1	4104470	4104802	recR_product=Recombination protein RecR	1	4103865	4104470	0	0	21	0	21	1	4103865	4104802	chr1:4103865-4104802
rplX_product=50S ribosomal protein L24	1	433652	433966	rplO_product=50S ribosomal protein L15	1	436880	437314	14	2	0	5	21	0	433652	437314	chr1:433652-437314
rplO_product=50S ribosomal protein L15	1	436880	437314	rplX_product=50S ribosomal protein L24	1	433652	433966	0	0	21	0	21	0	433652	437314	chr1:433652-437314
3.6.3.14_locus_tag=all_01208	1	1247391	1248932	atpF_product=ATP synthase subunit b	1	5366340	5366810	0	0	21	0	21	0	1247391	5366810	chr1:1247391-5366810
rplW_product=50S ribosomal protein L23	1	429737	430039	rpmC_product=50S ribosomal protein L29	1	432659	432850	9	8	0	3	20	0	429737	432850	chr1:429737-432850
rplB_product=50S ribosomal protein L2	1	430057	430878	rplC_product=50S ribosomal protein L3	1	428495	429124	0	0	20	0	20	0	428495	430878	chr1:428495-430878
rpsQ_product=30S ribosomal protein S17	1	432850	433104	rplN_product=50S ribosomal protein L14	1	433270	433641	13	5	0	2	20	0	432850	433641	chr1:432850-433641
rpsE_product=30S ribosomal protein S5	1	436190	436693	rplN_product=50S ribosomal protein L14	1	433270	433641	0	0	20	0	20	0	433270	436693	chr1:433270-436693
2.1.1.228_locus_tag=all_01179	1	1206385	1207152	rplS_product=50S ribosomal protein L19	1	1248287	1248634	20	0	0	0	20	0	1206385	1248634	chr1:1206385-1248634
rpmD_product=50S ribosomal protein L30	1	436697	436876	rplN_product=50S ribosomal protein L14	1	433270	433641	0	0	19	0	19	0	433270	436876	chr1:433270-436876
sspB_product=Stringent starvation protein B	1	515160	515654	sspA_product=Stringent starvation protein A	1	514518	515156	0	0	19	0	19	0	514518	515654	chr1:514518-515654
rpsJ_product=rpsJ is a tetracycline resistance protein identified in Neisseria gonorrhoeae. Tetracycline resistance is conferred by binding to the ribosome as a 30S ribosomal protection protein.	1	428151	428462	rplB_product=50S ribosomal protein L2	1	430057	430878	14	1	0	3	18	0	428151	430878	chr1:428151-430878
rplB_product=50S ribosomal protein L2	1	430057	430878	rpsJ_product=rpsJ is a tetracycline resistance protein identified in Neisseria gonorrhoeae. Tetracycline resistance is conferred by binding to the ribosome as a 30S ribosomal protection protein.	1	428151	428462	0	0	18	0	18	0	428151	430878	chr1:428151-430878
rpsQ_product=30S ribosomal protein S17	1	432850	433104	rplB_product=50S ribosomal protein L2	1	430057	430878	0	0	18	0	18	0	430057	433104	chr1:430057-433104
rplO_product=50S ribosomal protein L15	1	436880	437314	rplN_product=50S ribosomal protein L14	1	433270	433641	0	0	18	0	18	0	433270	437314	chr1:433270-437314
rpsM_product=30S ribosomal protein S13	1	438950	439306	rplO_product=50S ribosomal protein L15	1	436880	437314	0	0	18	0	18	0	436880	439306	chr1:436880-439306
rpsD_product=30S ribosomal protein S4	1	439746	440366	2.7.7.6_locus_tag=all_04355	1	4551827	4552816	0	18	0	0	18	0	439746	4552816	chr1:439746-4552816
2.1.1.228_locus_tag=all_05055	1	5307708	5308475	rpsP_product=30S ribosomal protein S16	1	1246633	1246881	0	0	18	0	18	0	1246633	5308475	chr1:1246633-5308475
2.7.7.6_locus_tag=all_00770	1	780539	781528	rpsM_product=30S ribosomal protein S13	1	438950	439306	0	0	18	0	18	0	438950	781528	chr1:438950-781528
acpP_product=Acyl carrier protein	1	3367631	3367867	antibiotic resistant fabG_27_product=fabG is a 3-oxoacyl-acyl carrier protein reductase involved in lipid metabolism and fatty acid biosynthesis.The bacterial biocide Triclosan blocks the final reduction step in fatty acid elongation%2C inhibiting biosynthesis. Point mutations in fabG can confer resistance to Triclosan.	1	3177200	3177934	17	0	0	0	17	0	3177200	3367867	chr1:3177200-3367867
rplC_product=50S ribosomal protein L3	1	428495	429124	rpsS_product=30S ribosomal protein S19	1	430895	431173	11	2	0	4	17	0	428495	431173	chr1:428495-431173
rplD_product=50S ribosomal protein L4	1	429135	429740	rpsC_product=30S ribosomal protein S3	1	431538	432236	10	3	0	4	17	0	429135	432236	chr1:429135-432236
LpxA_2_product=The LpxA gene is widely known to be involved in the biosynthesis of lipid A in Gram-negative bacteria and mutations to this gene may cause resistance to antimicrobial peptides that target the outer membrane	1	4380461	4381486	skp_product=Chaperone protein Skp	1	4381490	4381975	6	3	0	8	17	0	4380461	4381975	chr1:4380461-4381975
skp_product=Chaperone protein Skp	1	4381490	4381975	LpxA_1_product=The LpxA gene is widely known to be involved in the biosynthesis of lipid A in Gram-negative bacteria and mutations to this gene may cause resistance to antimicrobial peptides that target the outer membrane	1	4379108	4379896	0	0	17	0	17	0	4379108	4381975	chr1:4379108-4381975
rpsC_product=30S ribosomal protein S3	1	431538	432236	rplD_product=50S ribosomal protein L4	1	429135	429740	0	0	17	0	17	0	429135	432236	chr1:429135-432236
rpmC_product=50S ribosomal protein L29	1	432659	432850	rplN_product=50S ribosomal protein L14	1	433270	433641	11	4	0	2	17	0	432659	433641	chr1:432659-433641
rplN_product=50S ribosomal protein L14	1	433270	433641	rpmC_product=50S ribosomal protein L29	1	432659	432850	0	0	17	0	17	0	432659	433641	chr1:432659-433641
rplN_product=50S ribosomal protein L14	1	433270	433641	rplO_product=50S ribosomal protein L15	1	436880	437314	12	1	0	4	17	0	433270	437314	chr1:433270-437314
atpC_product=ATP synthase epsilon chain	1	1244628	1245047	3.6.3.14_locus_tag=all_01206	1	1245068	1246450	0	0	17	0	17	0	1244628	1246450	chr1:1244628-1246450
cpoB_product=Cell division coordinator CpoB	1	3762705	3763499	pal_product=Peptidoglycan-associated lipoprotein	1	3763509	3764033	9	2	0	5	16	0	3762705	3764033	chr1:3762705-3764033
rplW_product=50S ribosomal protein L23	1	429737	430039	rpsQ_product=30S ribosomal protein S17	1	432850	433104	9	5	0	2	16	0	429737	433104	chr1:429737-433104
2.7.7.6_locus_tag=all_04355	1	4551827	4552816	rplQ_product=50S ribosomal protein L17	1	441422	441808	0	16	0	0	16	0	441422	4552816	chr1:441422-4552816
rplP_product=50S ribosomal protein L16	1	432249	432659	rplD_product=50S ribosomal protein L4	1	429135	429740	0	0	16	0	16	0	429135	432659	chr1:429135-432659
rpmC_product=50S ribosomal protein L29	1	432659	432850	rplD_product=50S ribosomal protein L4	1	429135	429740	0	0	16	0	16	0	429135	432850	chr1:429135-432850
rpsQ_product=30S ribosomal protein S17	1	432850	433104	rplW_product=50S ribosomal protein L23	1	429737	430039	0	0	16	0	16	0	429737	433104	chr1:429737-433104
rplO_product=50S ribosomal protein L15	1	436880	437314	rpsM_product=30S ribosomal protein S13	1	438950	439306	10	5	0	1	16	0	436880	439306	chr1:436880-439306
AAC(3)-IIa_product=AAC(3)-IIa is a plasmid-encoded aminoglycoside acetyltransferase in K. pneumoniae%2C E. cloacae%2C Actinobacillus pleuropneumoniae%2C S. typhimurium%2C Citrobacter freundii%2C and P. aeruginosa.	2	56248	57108	tmrB_product=tmrB is an ATP-binding tunicamycin resistance protein found in Bacillus subtilis	2	57121	57663	0	0	16	0	16	0	56248	57663	chr2:56248-57663
aadA12_product=aadA12 is an integron-encoded aminoglycoside nucleotidyltransferase gene in E. coli%2C Yersinia enterocolitica and S. enterica	5	9103	9360	AAC(6')-Ib7_product=AAC(6')-Ib7 is a plasmid-encoded aminoglycoside acetyltransferase in E. cloacae and C. freundii	5	9442	10047	0	0	0	16	16	0	9103	10047	chr5:9103-10047
dmsB_1_product=Anaerobic dimethyl sulfoxide reductase chain B	1	3121406	3122023	dmsC_1_product=Anaerobic dimethyl sulfoxide reductase chain C	1	3122025	3122888	0	1	15	0	16	0	3121406	3122888	chr1:3121406-3122888
nusB_product=N utilization substance protein B	1	4194211	4194630	2.5.1.78_locus_tag=all_03751	1	3946784	3947254	15	0	0	0	15	0	3946784	4194630	chr1:3946784-4194630
rplC_product=50S ribosomal protein L3	1	428495	429124	rplV_product=50S ribosomal protein L22	1	431188	431520	10	1	0	4	15	0	428495	431520	chr1:428495-431520
rplD_product=50S ribosomal protein L4	1	429135	429740	rplP_product=50S ribosomal protein L16	1	432249	432659	9	3	0	3	15	0	429135	432659	chr1:429135-432659
rpsS_product=30S ribosomal protein S19	1	430895	431173	rplC_product=50S ribosomal protein L3	1	428495	429124	0	0	15	0	15	0	428495	431173	chr1:428495-431173
ftsZ_product=Cell division protein FtsZ	1	4491124	4492275	LpxC_product=The LpxC gene is widely known to be involved in the biosynthesis of lipid A in Gram-negative bacteria and mutations to this gene may cause resistance to antimicrobial peptides that target the outer membrane	1	4490106	4491023	0	0	15	0	15	0	4490106	4492275	chr1:4490106-4492275
rpsQ_product=30S ribosomal protein S17	1	432850	433104	rplX_product=50S ribosomal protein L24	1	433652	433966	11	3	0	1	15	0	432850	433966	chr1:432850-433966
rpsM_product=30S ribosomal protein S13	1	438950	439306	rpmD_product=50S ribosomal protein L30	1	436697	436876	0	0	15	0	15	0	436697	439306	chr1:436697-439306
sspA_product=Stringent starvation protein A	1	514518	515156	sspB_product=Stringent starvation protein B	1	515160	515654	4	3	0	8	15	0	514518	515654	chr1:514518-515654
2.5.1.78_locus_tag=all_02304	1	2414407	2414877	nusB_product=N utilization substance protein B	1	4194211	4194630	0	0	15	0	15	0	2414407	4194630	chr1:2414407-4194630
1.1.99.33_locus_tag=all_04792	1	4996513	4996932	1.1.99.33_locus_tag=all_04793	1	4996981	4998660	0	0	0	14	14	0	4996513	4998660	chr1:4996513-4998660
3.6.3.14_locus_tag=all_01208	1	1247391	1248932	atpE_product=ATP synthase subunit c	1	5366050	5366289	0	0	14	0	14	0	1247391	5366289	chr1:1247391-5366289
1.10.3.14_locus_tag=all_03648	1	3768877	3768993	1.10.3.14_locus_tag=all_03649	1	3769009	3770148	0	0	0	13	13	0	3768877	3770148	chr1:3768877-3770148
rpsJ_product=rpsJ is a tetracycline resistance protein identified in Neisseria gonorrhoeae. Tetracycline resistance is conferred by binding to the ribosome as a 30S ribosomal protection protein.	1	428151	428462	rpsS_product=30S ribosomal protein S19	1	430895	431173	9	1	0	3	13	0	428151	431173	chr1:428151-431173
LpxA_1_product=The LpxA gene is widely known to be involved in the biosynthesis of lipid A in Gram-negative bacteria and mutations to this gene may cause resistance to antimicrobial peptides that target the outer membrane	1	4379108	4379896	4.2.1.59_locus_tag=all_03940	1	4136466	4136921	13	0	0	0	13	0	4136466	4379896	chr1:4136466-4379896
rpsS_product=30S ribosomal protein S19	1	430895	431173	rpsJ_product=rpsJ is a tetracycline resistance protein identified in Neisseria gonorrhoeae. Tetracycline resistance is conferred by binding to the ribosome as a 30S ribosomal protection protein.	1	428151	428462	0	0	13	0	13	0	428151	431173	chr1:428151-431173
rplV_product=50S ribosomal protein L22	1	431188	431520	rplC_product=50S ribosomal protein L3	1	428495	429124	0	0	13	0	13	0	428495	431520	chr1:428495-431520
rpmC_product=50S ribosomal protein L29	1	432659	432850	rplX_product=50S ribosomal protein L24	1	433652	433966	9	3	0	1	13	0	432659	433966	chr1:432659-433966
frdD_product=Fumarate reductase subunit D	1	4925260	4925619	1.3.5.1_locus_tag=all_01622	1	1686007	1686741	0	0	13	0	13	0	1686007	4925619	chr1:1686007-4925619
rpsM_product=30S ribosomal protein S13	1	438950	439306	rpsE_product=30S ribosomal protein S5	1	436190	436693	0	0	13	0	13	0	436190	439306	chr1:436190-439306
rpsD_product=30S ribosomal protein S4	1	439746	440366	rplQ_product=50S ribosomal protein L17	1	441422	441808	5	8	0	0	13	0	439746	441808	chr1:439746-441808
atpE_product=ATP synthase subunit c	1	5366050	5366289	atpB_product=ATP synthase subunit a	1	5365185	5366000	0	0	13	0	13	0	5365185	5366289	chr1:5365185-5366289
4.2.1.10_locus_tag=all_00713	1	735260	735712	accB_product=Biotin carboxyl carrier protein of acetyl-CoA carboxylase	1	485573	486040	0	0	13	0	13	0	485573	735712	chr1:485573-735712
rimM_product=Ribosome maturation factor RimM	1	1246900	1247448	2.1.1.228_locus_tag=all_01179	1	1206385	1207152	13	0	0	0	13	0	1206385	1247448	chr1:1206385-1247448
rimM_product=Ribosome maturation factor RimM	1	1246900	1247448	rplS_product=50S ribosomal protein L19	1	1248287	1248634	8	3	0	2	13	0	1246900	1248634	chr1:1246900-1248634
1.10.3.14_locus_tag=all_03383	1	3549243	3549359	1.10.3.14_locus_tag=all_03384	1	3549375	3550514	12	0	0	0	12	0	3549243	3550514	chr1:3549243-3550514
rplD_product=50S ribosomal protein L4	1	429135	429740	rpmC_product=50S ribosomal protein L29	1	432659	432850	6	3	0	3	12	0	429135	432850	chr1:429135-432850
rpsB_product=30S ribosomal protein S2	1	4391774	4392499	tsf_product=Elongation factor Ts	1	4390803	4391654	0	0	12	0	12	0	4390803	4392499	chr1:4390803-4392499
LpxC_product=The LpxC gene is widely known to be involved in the biosynthesis of lipid A in Gram-negative bacteria and mutations to this gene may cause resistance to antimicrobial peptides that target the outer membrane	1	4490106	4491023	ftsZ_product=Cell division protein FtsZ	1	4491124	4492275	5	3	0	4	12	0	4490106	4492275	chr1:4490106-4492275
rplX_product=50S ribosomal protein L24	1	433652	433966	rpsQ_product=30S ribosomal protein S17	1	432850	433104	0	0	12	0	12	0	432850	433966	chr1:432850-433966
rpsM_product=30S ribosomal protein S13	1	438950	439306	2.7.7.6_locus_tag=all_00420	1	445808	446797	12	0	0	0	12	0	438950	446797	chr1:438950-446797
2.1.1.228_locus_tag=all_05165	1	5357709	5358476	rplS_product=50S ribosomal protein L19	1	1248287	1248634	0	12	0	0	12	0	1248287	5358476	chr1:1248287-5358476
atpG_product=ATP synthase gamma chain	1	5368963	5369826	3.6.3.14_locus_tag=all_01208	1	1247391	1248932	0	0	12	0	12	0	1247391	5369826	chr1:1247391-5369826
sdaC_1_product=Serine transporter	1	1052402	1053691	4.3.1.17_locus_tag=all_00072	1	79313	80680	0	0	12	0	12	0	79313	1053691	chr1:79313-1053691
3.6.3.14_locus_tag=all_01206	1	1245068	1246450	atpG_product=ATP synthase gamma chain	1	5368963	5369826	0	0	12	0	12	0	1245068	5369826	chr1:1245068-5369826
iscU_product=Iron-sulfur cluster assembly scaffold protein IscU	1	1325079	1325465	iscA_1_product=Iron-binding protein IscA	1	1325483	1325806	4	0	0	8	12	0	1325079	1325806	chr1:1325079-1325806
2.3.1.39_locus_tag=all_03147	1	3289669	3290598	antibiotic resistant fabG_18_product=fabG is a 3-oxoacyl-acyl carrier protein reductase involved in lipid metabolism and fatty acid biosynthesis.The bacterial biocide Triclosan blocks the final reduction step in fatty acid elongation%2C inhibiting biosynthesis. Point mutations in fabG can confer resistance to Triclosan.	1	3290611	3291345	0	0	12	0	12	0	3289669	3291345	chr1:3289669-3291345
rpsJ_product=rpsJ is a tetracycline resistance protein identified in Neisseria gonorrhoeae. Tetracycline resistance is conferred by binding to the ribosome as a 30S ribosomal protection protein.	1	428151	428462	rplV_product=50S ribosomal protein L22	1	431188	431520	8	0	0	3	11	0	428151	431520	chr1:428151-431520
rplC_product=50S ribosomal protein L3	1	428495	429124	rpsC_product=30S ribosomal protein S3	1	431538	432236	8	0	0	3	11	0	428495	432236	chr1:428495-432236
rplV_product=50S ribosomal protein L22	1	431188	431520	rpsJ_product=rpsJ is a tetracycline resistance protein identified in Neisseria gonorrhoeae. Tetracycline resistance is conferred by binding to the ribosome as a 30S ribosomal protection protein.	1	428151	428462	0	0	11	0	11	0	428151	431520	chr1:428151-431520
rplP_product=50S ribosomal protein L16	1	432249	432659	rplN_product=50S ribosomal protein L14	1	433270	433641	7	3	0	1	11	0	432249	433641	chr1:432249-433641
rpmD_product=50S ribosomal protein L30	1	436697	436876	rpsM_product=30S ribosomal protein S13	1	438950	439306	7	4	0	0	11	0	436697	439306	chr1:436697-439306
atpH_product=ATP synthase subunit delta	1	5366825	5367358	3.6.3.14_locus_tag=all_04856	1	5142247	5143788	11	0	0	0	11	0	5142247	5367358	chr1:5142247-5367358
aadA12_1_product=aadA12 is an integron-encoded aminoglycoside nucleotidyltransferase gene in E. coli%2C Yersinia enterocolitica and S. enterica	2	12529	12786	AAC(6')-Ib7_product=AAC(6')-Ib7 is a plasmid-encoded aminoglycoside acetyltransferase in E. cloacae and C. freundii	5	9442	10047	0	11	0	0	11	0	9442	12786	chr2:9442-12786
rpsP_product=30S ribosomal protein S16	1	1246633	1246881	2.1.1.228_locus_tag=all_01179	1	1206385	1207152	11	0	0	0	11	0	1206385	1246881	chr1:1206385-1246881
exbD_2_product=Biopolymer transport protein ExbD	1	3766912	3767340	exbB_2_product=Biopolymer transport protein ExbB	1	3767344	3768036	8	0	0	2	10	0	3766912	3768036	chr1:3766912-3768036
cyoC_product=Cytochrome bo(3) ubiquinol oxidase subunit 3	1	4170958	4171569	cyoD_product=Cytochrome bo(3) ubiquinol oxidase subunit 4	1	4171569	4171898	4	2	0	4	10	1	4170958	4171898	chr1:4170958-4171898
rplD_product=50S ribosomal protein L4	1	429135	429740	rpsQ_product=30S ribosomal protein S17	1	432850	433104	6	2	0	2	10	0	429135	433104	chr1:429135-433104
rpsC_product=30S ribosomal protein S3	1	431538	432236	rplC_product=50S ribosomal protein L3	1	428495	429124	0	0	10	0	10	0	428495	432236	chr1:428495-432236
rplP_product=50S ribosomal protein L16	1	432249	432659	rplX_product=50S ribosomal protein L24	1	433652	433966	6	3	0	1	10	0	432249	433966	chr1:432249-433966
rpsQ_product=30S ribosomal protein S17	1	432850	433104	rplD_product=50S ribosomal protein L4	1	429135	429740	0	0	10	0	10	0	429135	433104	chr1:429135-433104
rplN_product=50S ribosomal protein L14	1	433270	433641	rplP_product=50S ribosomal protein L16	1	432249	432659	0	0	10	0	10	0	432249	433641	chr1:432249-433641
rplX_product=50S ribosomal protein L24	1	433652	433966	rpmC_product=50S ribosomal protein L29	1	432659	432850	0	0	10	0	10	0	432659	433966	chr1:432659-433966
1.1.99.33_locus_tag=all_04513	1	4771288	4771707	1.1.99.33_locus_tag=all_04514	1	4771756	4773435	10	0	0	0	10	0	4771288	4773435	chr1:4771288-4773435
2.7.1.205_locus_tag=all_04906	1	5123279	5123584	2.7.1.196_locus_tag=all_04907	1	5123588	5123905	0	0	0	10	10	0	5123279	5123905	chr1:5123279-5123905
rplQ_product=50S ribosomal protein L17	1	441422	441808	rpsD_product=30S ribosomal protein S4	1	439746	440366	0	0	10	0	10	0	439746	441808	chr1:439746-441808
fdoH_product=Formate dehydrogenase-O iron-sulfur subunit	1	5315337	5316239	fdoI_product=Formate dehydrogenase%2C cytochrome b556(fdo) subunit	1	5316236	5316871	3	3	0	4	10	1	5315337	5316871	chr1:5315337-5316871
atpB_product=ATP synthase subunit a	1	5365185	5366000	atpE_product=ATP synthase subunit c	1	5366050	5366289	7	1	0	2	10	0	5365185	5366289	chr1:5365185-5366289
3.6.3.14_locus_tag=all_05136	1	5367371	5368912	atpG_product=ATP synthase gamma chain	1	5368963	5369826	0	0	0	10	10	0	5367371	5369826	chr1:5367371-5369826
higB2_2_product=Putative toxin HigB2	3	3749	4099	higA1_3_product=Antitoxin HigA1	3	4104	4406	0	0	10	0	10	0	3749	4406	chr3:3749-4406
accB_product=Biotin carboxyl carrier protein of acetyl-CoA carboxylase	1	485573	486040	6.3.4.14_locus_tag=all_00715	1	736213	737562	0	0	10	0	10	0	485573	737562	chr1:485573-737562
rplS_product=50S ribosomal protein L19	1	1248287	1248634	rimM_product=Ribosome maturation factor RimM	1	1246900	1247448	0	0	10	0	10	0	1246900	1248634	chr1:1246900-1248634
minE_product=Cell division topological specificity factor	1	2056251	2056520	minD_product=Septum site-determining protein MinD	1	2056524	2057336	2	3	0	5	10	0	2056251	2057336	chr1:2056251-2057336
3.4.14.-_locus_tag=all_02769	1	2894624	2895916	pal_product=Peptidoglycan-associated lipoprotein	1	3763509	3764033	0	0	10	0	10	0	2894624	3764033	chr1:2894624-3764033
5.1.3.3_locus_tag=all_02785	1	2904552	2905595	2.7.1.6_locus_tag=all_02786	1	2905589	2906737	0	0	10	0	10	1	2904552	2906737	chr1:2904552-2906737
acpP_product=Acyl carrier protein	1	3367631	3367867	antibiotic resistant fabG_22_product=fabG is a 3-oxoacyl-acyl carrier protein reductase involved in lipid metabolism and fatty acid biosynthesis.The bacterial biocide Triclosan blocks the final reduction step in fatty acid elongation%2C inhibiting biosynthesis. Point mutations in fabG can confer resistance to Triclosan.	1	3368078	3368812	0	0	0	9	9	0	3367631	3368812	chr1:3367631-3368812
dmsC_2_product=Anaerobic dimethyl sulfoxide reductase chain C	1	3535780	3536643	dmsB_2_product=Anaerobic dimethyl sulfoxide reductase chain B	1	3536645	3537262	3	2	0	4	9	0	3535780	3537262	chr1:3535780-3537262
rpsG_product=30S ribosomal protein S7	1	422438	422908	Escherichia coli EF-Tu mutants conferring resistance to Pulvomycin_1_product=Sequence variants of Escherichia coli elongation factor Tu that confer resistance to Pulvomycin	1	425189	426373	4	0	0	5	9	0	422438	426373	chr1:422438-426373
rplC_product=50S ribosomal protein L3	1	428495	429124	rplP_product=50S ribosomal protein L16	1	432249	432659	7	0	0	2	9	0	428495	432659	chr1:428495-432659
rpsC_product=30S ribosomal protein S3	1	431538	432236	rpsJ_product=rpsJ is a tetracycline resistance protein identified in Neisseria gonorrhoeae. Tetracycline resistance is conferred by binding to the ribosome as a 30S ribosomal protection protein.	1	428151	428462	0	0	9	0	9	0	428151	432236	chr1:428151-432236
rplP_product=50S ribosomal protein L16	1	432249	432659	rplC_product=50S ribosomal protein L3	1	428495	429124	0	0	9	0	9	0	428495	432659	chr1:428495-432659
rpmC_product=50S ribosomal protein L29	1	432659	432850	rplC_product=50S ribosomal protein L3	1	428495	429124	0	0	9	0	9	0	428495	432850	chr1:428495-432850
rplE_product=50S ribosomal protein L5	1	433981	434520	rpsQ_product=30S ribosomal protein S17	1	432850	433104	0	0	9	0	9	0	432850	434520	chr1:432850-434520
rpsM_product=30S ribosomal protein S13	1	438950	439306	rplR_product=50S ribosomal protein L18	1	435822	436175	0	0	9	0	9	0	435822	439306	chr1:435822-439306
rpsD_product=30S ribosomal protein S4	1	439746	440366	rpmD_product=50S ribosomal protein L30	1	436697	436876	0	0	9	0	9	0	436697	440366	chr1:436697-440366
rpsD_product=30S ribosomal protein S4	1	439746	440366	rplO_product=50S ribosomal protein L15	1	436880	437314	0	0	9	0	9	0	436880	440366	chr1:436880-440366
iscA_2_product=Iron-binding protein IscA	1	5230157	5230480	iscU_product=Iron-sulfur cluster assembly scaffold protein IscU	1	1325079	1325465	0	0	9	0	9	0	1325079	5230480	chr1:1325079-5230480
atpH_product=ATP synthase subunit delta	1	5366825	5367358	3.6.3.14_locus_tag=all_05136	1	5367371	5368912	0	0	0	9	9	0	5366825	5368912	chr1:5366825-5368912
mlaB_product=putative phospholipid ABC transporter-binding protein MlaB	1	542907	543197	mlaC_product=putative phospholipid-binding protein MlaC	1	542272	542907	0	0	9	0	9	1	542272	543197	chr1:542272-543197
1.1.1.94_locus_tag=all_01028	1	1058785	1059804	secB_product=Protein-export protein SecB	1	160138	160605	0	0	9	0	9	0	160138	1059804	chr1:160138-1059804
4.1.2.13_locus_tag=all_00272	1	283390	284469	2.7.2.3_locus_tag=all_00273	1	284567	285730	0	0	9	0	9	0	283390	285730	chr1:283390-285730
Mycobacterium tuberculosis kasA mutant conferring resistance to isoniazid_4_product=Specific mutations on the Mycobacterium tuberculosis kasA gene resulting in lowered affinity of isoniazid%2C resulting in resistance	1	3366300	3367541	acpP_product=Acyl carrier protein	1	3367631	3367867	0	3	0	5	8	0	3366300	3367867	chr1:3366300-3367867
1.3.5.1_locus_tag=all_03491	1	3637196	3637930	frdC_product=Fumarate reductase subunit C	1	4924854	4925249	0	8	0	0	8	0	3637196	4925249	chr1:3637196-4925249
exbB_2_product=Biopolymer transport protein ExbB	1	3767344	3768036	3.1.2.-_locus_tag=all_03381	1	3548399	3548803	8	0	0	0	8	0	3548399	3768036	chr1:3548399-3768036
Escherichia coli EF-Tu mutants conferring resistance to Pulvomycin_1_product=Sequence variants of Escherichia coli elongation factor Tu that confer resistance to Pulvomycin	1	425189	426373	rpsG_product=30S ribosomal protein S7	1	422438	422908	0	0	8	0	8	0	422438	426373	chr1:422438-426373
rpsJ_product=rpsJ is a tetracycline resistance protein identified in Neisseria gonorrhoeae. Tetracycline resistance is conferred by binding to the ribosome as a 30S ribosomal protection protein.	1	428151	428462	rpsC_product=30S ribosomal protein S3	1	431538	432236	6	0	0	2	8	0	428151	432236	chr1:428151-432236
tetT_3_product=Tet(T) is a ribosomal protection protein of streptococci. It is similar to Tet(Q).	1	4534441	4536555	Escherichia coli EF-Tu mutants conferring resistance to Pulvomycin_3_product=Sequence variants of Escherichia coli elongation factor Tu that confer resistance to Pulvomycin	1	4536625	4536900	0	8	0	0	8	0	4534441	4536900	chr1:4534441-4536900
rplP_product=50S ribosomal protein L16	1	432249	432659	rpsJ_product=rpsJ is a tetracycline resistance protein identified in Neisseria gonorrhoeae. Tetracycline resistance is conferred by binding to the ribosome as a 30S ribosomal protection protein.	1	428151	428462	0	0	8	0	8	0	428151	432659	chr1:428151-432659
rpmC_product=50S ribosomal protein L29	1	432659	432850	rpsJ_product=rpsJ is a tetracycline resistance protein identified in Neisseria gonorrhoeae. Tetracycline resistance is conferred by binding to the ribosome as a 30S ribosomal protection protein.	1	428151	428462	0	0	8	0	8	0	428151	432850	chr1:428151-432850
1.3.5.1_locus_tag=all_04442	1	4698768	4699502	frdC_product=Fumarate reductase subunit C	1	4924854	4925249	8	0	0	0	8	0	4698768	4925249	chr1:4698768-4925249
rplE_product=50S ribosomal protein L5	1	433981	434520	rpmC_product=50S ribosomal protein L29	1	432659	432850	0	0	8	0	8	0	432659	434520	chr1:432659-434520
rpsE_product=30S ribosomal protein S5	1	436190	436693	rpsM_product=30S ribosomal protein S13	1	438950	439306	6	2	0	0	8	0	436190	439306	chr1:436190-439306
rpsM_product=30S ribosomal protein S13	1	438950	439306	rplF_product=50S ribosomal protein L6	1	435279	435812	0	0	8	0	8	0	435279	439306	chr1:435279-439306
rpsD_product=30S ribosomal protein S4	1	439746	440366	2.7.7.6_locus_tag=all_00416	1	440392	441381	0	0	0	8	8	0	439746	441381	chr1:439746-441381
atpF_product=ATP synthase subunit b	1	5366340	5366810	3.6.3.14_locus_tag=all_04856	1	5142247	5143788	8	0	0	0	8	0	5142247	5366810	chr1:5142247-5366810
atpF_product=ATP synthase subunit b	1	5366340	5366810	atpB_product=ATP synthase subunit a	1	5365185	5366000	0	0	8	0	8	0	5365185	5366810	chr1:5365185-5366810
accB_product=Biotin carboxyl carrier protein of acetyl-CoA carboxylase	1	485573	486040	4.2.1.10_locus_tag=all_00453	1	475665	476117	8	0	0	0	8	0	475665	486040	chr1:475665-486040
greA_product=Transcription elongation factor GreA	1	551222	551698	yhbY_product=RNA-binding protein YhbY	1	551851	552183	4	2	0	2	8	0	551222	552183	chr1:551222-552183
lpfA_1_product=putative major fimbrial subunit LpfA	1	868943	869479	fim_1_product=Fimbrial subunit type 1	1	869550	870098	8	0	0	0	8	0	868943	870098	chr1:868943-870098
cbiM_product=Cobalt transport protein CbiM	1	1015733	1016470	cbiN_product=Cobalt transport protein CbiN	1	1016472	1016753	2	2	0	4	8	0	1015733	1016753	chr1:1015733-1016753
hypD_product=Hydrogenase isoenzymes formation protein HypD	1	1134907	1136028	hypC_product=Hydrogenase isoenzymes formation protein HypC	1	1136028	1136300	3	3	0	2	8	1	1134907	1136300	chr1:1134907-1136300
1.6.5.11_locus_tag=all_01118	1	1143346	1143888	hycG_product=Formate hydrogenlyase subunit 7	1	1143888	1144655	0	0	0	8	8	1	1143346	1144655	chr1:1143346-1144655
hycG_product=Formate hydrogenlyase subunit 7	1	1143888	1144655	3.4.23.51_locus_tag=all_01121	1	1145055	1145525	0	0	0	8	8	0	1143888	1145525	chr1:1143888-1145525
rimM_product=Ribosome maturation factor RimM	1	1246900	1247448	2.1.1.228_locus_tag=all_05165	1	5357709	5358476	0	8	0	0	8	0	1246900	5358476	chr1:1246900-5358476
2.1.1.228_locus_tag=all_01227	1	1247480	1248247	rplS_product=50S ribosomal protein L19	1	1248287	1248634	0	0	0	8	8	0	1247480	1248634	chr1:1247480-1248634
1.10.3.14_locus_tag=all_02761	1	2888252	2889820	1.10.3.14_locus_tag=all_02762	1	2889836	2890975	0	0	8	0	8	0	2888252	2890975	chr1:2888252-2890975
ycgZ_product=putative two-component-system connector protein YcgZ	1	3742517	3742762	ariR_product=putative two-component-system connector protein AriR	1	3743234	3743512	0	2	0	5	7	0	3742517	3743512	chr1:3742517-3743512
cyoD_product=Cytochrome bo(3) ubiquinol oxidase subunit 4	1	4171569	4171898	2.5.1.-_locus_tag=all_03728	1	3924044	3924931	7	0	0	0	7	0	3924044	4171898	chr1:3924044-4171898
rpsJ_product=rpsJ is a tetracycline resistance protein identified in Neisseria gonorrhoeae. Tetracycline resistance is conferred by binding to the ribosome as a 30S ribosomal protection protein.	1	428151	428462	rplP_product=50S ribosomal protein L16	1	432249	432659	5	0	0	2	7	0	428151	432659	chr1:428151-432659
LpxA_1_product=The LpxA gene is widely known to be involved in the biosynthesis of lipid A in Gram-negative bacteria and mutations to this gene may cause resistance to antimicrobial peptides that target the outer membrane	1	4379108	4379896	4.2.1.59_locus_tag=all_02993	1	3092985	3093440	0	7	0	0	7	0	3092985	4379896	chr1:3092985-4379896
arnA_3_product=arnA modifies lipid A with 4-amino-4-deoxy-L-arabinose (Ara4N) which allows gram-negative bacteria to resist the antimicrobial activity of cationic antimicrobial peptides and antibiotics such as polymyxin. arnA is found in E. coli and P. aeruginosa.	1	4557712	4558659	6.3.3.1_locus_tag=all_01282	1	1327900	1328937	7	0	0	0	7	0	1327900	4558659	chr1:1327900-4558659
rpsQ_product=30S ribosomal protein S17	1	432850	433104	rplE_product=50S ribosomal protein L5	1	433981	434520	6	1	0	0	7	0	432850	434520	chr1:432850-434520
rplO_product=50S ribosomal protein L15	1	436880	437314	rpsD_product=30S ribosomal protein S4	1	439746	440366	4	3	0	0	7	0	436880	440366	chr1:436880-440366
rpsM_product=30S ribosomal protein S13	1	438950	439306	2.7.7.6_locus_tag=all_04355	1	4551827	4552816	0	7	0	0	7	0	438950	4552816	chr1:438950-4552816
rpsD_product=30S ribosomal protein S4	1	439746	440366	rpsE_product=30S ribosomal protein S5	1	436190	436693	0	0	7	0	7	0	436190	440366	chr1:436190-440366
atpE_product=ATP synthase subunit c	1	5366050	5366289	3.6.3.14_locus_tag=all_04856	1	5142247	5143788	7	0	0	0	7	0	5142247	5366289	chr1:5142247-5366289
atpH_product=ATP synthase subunit delta	1	5366825	5367358	atpG_product=ATP synthase gamma chain	1	5368963	5369826	1	2	0	4	7	0	5366825	5369826	chr1:5366825-5369826
qacH_3_product=qacH is a subunit of the qac multidrug efflux pump in Vibrio cholerae	3	140632	140979	sul1_2_product=Sul1 is a sulfonamide resistant dihydropteroate synthase of Gram-negative bacteria. It is linked to other resistance genes of class 1 integrons.	3	139667	140638	7	0	0	0	7	1	139667	140979	chr3:139667-140979
cbiN_product=Cobalt transport protein CbiN	1	1016472	1016753	cbiM_product=Cobalt transport protein CbiM	1	1015733	1016470	0	0	7	0	7	0	1015733	1016753	chr1:1015733-1016753
cbiQ_product=Cobalt transport protein CbiQ	1	1016740	1017417	cbiN_product=Cobalt transport protein CbiN	1	1016472	1016753	0	0	7	0	7	1	1016472	1017417	chr1:1016472-1017417
hypC_product=Hydrogenase isoenzymes formation protein HypC	1	1136028	1136300	hypB_product=Hydrogenase isoenzymes nickel incorporation protein HypB	1	1136291	1137163	0	3	0	4	7	1	1136028	1137163	chr1:1136028-1137163
hycG_product=Formate hydrogenlyase subunit 7	1	1143888	1144655	3.4.23.51_locus_tag=all_01076	1	1108021	1108491	7	0	0	0	7	0	1108021	1144655	chr1:1108021-1144655
rpsP_product=30S ribosomal protein S16	1	1246633	1246881	rplS_product=50S ribosomal protein L19	1	1248287	1248634	6	1	0	0	7	0	1246633	1248634	chr1:1246633-1248634
rimM_product=Ribosome maturation factor RimM	1	1246900	1247448	2.1.1.228_locus_tag=all_01227	1	1247480	1248247	0	0	0	7	7	0	1246900	1248247	chr1:1246900-1248247
rplS_product=50S ribosomal protein L19	1	1248287	1248634	rpsP_product=30S ribosomal protein S16	1	1246633	1246881	0	0	7	0	7	0	1246633	1248634	chr1:1246633-1248634
rseA_product=Anti-sigma-E factor RseA	1	1284255	1284905	rpoE_product=ECF RNA polymerase sigma-E factor	1	1283647	1284222	0	0	7	0	7	0	1283647	1284905	chr1:1283647-1284905
yebC_product=putative transcriptional regulatory protein YebC	1	1994561	1995301	3.6.1.67_locus_tag=all_04465	1	4627789	4628232	0	0	7	0	7	0	1994561	4628232	chr1:1994561-4628232
minD_product=Septum site-determining protein MinD	1	2056524	2057336	minE_product=Cell division topological specificity factor	1	2056251	2056520	0	0	7	0	7	0	2056251	2057336	chr1:2056251-2057336
1.10.3.14_locus_tag=all_02761	1	2888252	2889820	1.10.3.14_locus_tag=all_02763	1	2890991	2891107	0	0	7	0	7	0	2888252	2891107	chr1:2888252-2891107
Mycobacterium tuberculosis kasA mutant conferring resistance to isoniazid_3_product=Specific mutations on the Mycobacterium tuberculosis kasA gene resulting in lowered affinity of isoniazid%2C resulting in resistance	1	3175422	3176663	acpP_product=Acyl carrier protein	1	3367631	3367867	7	0	0	0	7	0	3175422	3367867	chr1:3175422-3367867
cspD_product=Cold shock-like protein CspD	1	3557760	3557981	clpS_product=ATP-dependent Clp protease adapter protein ClpS	1	3557117	3557434	0	0	6	0	6	0	3557117	3557981	chr1:3557117-3557981
exbD_2_product=Biopolymer transport protein ExbD	1	3766912	3767340	3.1.2.-_locus_tag=all_03381	1	3548399	3548803	6	0	0	0	6	0	3548399	3767340	chr1:3548399-3767340
rpsJ_product=rpsJ is a tetracycline resistance protein identified in Neisseria gonorrhoeae. Tetracycline resistance is conferred by binding to the ribosome as a 30S ribosomal protection protein.	1	428151	428462	rpmC_product=50S ribosomal protein L29	1	432659	432850	4	0	0	2	6	0	428151	432850	chr1:428151-432850
rpsJ_product=rpsJ is a tetracycline resistance protein identified in Neisseria gonorrhoeae. Tetracycline resistance is conferred by binding to the ribosome as a 30S ribosomal protection protein.	1	428151	428462	rpsQ_product=30S ribosomal protein S17	1	432850	433104	4	0	0	2	6	0	428151	433104	chr1:428151-433104
rplC_product=50S ribosomal protein L3	1	428495	429124	rpmC_product=50S ribosomal protein L29	1	432659	432850	4	0	0	2	6	0	428495	432850	chr1:428495-432850
rplC_product=50S ribosomal protein L3	1	428495	429124	rpsQ_product=30S ribosomal protein S17	1	432850	433104	4	0	0	2	6	0	428495	433104	chr1:428495-433104
rpmC_product=50S ribosomal protein L29	1	432659	432850	rplE_product=50S ribosomal protein L5	1	433981	434520	5	1	0	0	6	0	432659	434520	chr1:432659-434520
3.1.22.4_locus_tag=all_04463	1	4626465	4626986	yebC_product=putative transcriptional regulatory protein YebC	1	1994561	1995301	0	0	6	0	6	0	1994561	4626986	chr1:1994561-4626986
1.3.5.1_locus_tag=all_04442	1	4698768	4699502	frdD_product=Fumarate reductase subunit D	1	4925260	4925619	6	0	0	0	6	0	4698768	4925619	chr1:4698768-4925619
rplR_product=50S ribosomal protein L18	1	435822	436175	rpsM_product=30S ribosomal protein S13	1	438950	439306	4	2	0	0	6	0	435822	439306	chr1:435822-439306
1.3.5.1_locus_tag=all_04719	1	4924109	4924843	frdC_product=Fumarate reductase subunit C	1	4924854	4925249	0	0	0	6	6	0	4924109	4925249	chr1:4924109-4925249
groS_product=10 kDa chaperonin	1	4943998	4944291	groL_1_product=60 kDa chaperonin	1	1670713	1672359	0	0	6	0	6	0	1670713	4944291	chr1:1670713-4944291
4.2.1.113_locus_tag=all_04787	1	5017687	5018652	4.1.3.36_locus_tag=all_04788	1	5018652	5019509	0	0	6	0	6	1	5017687	5019509	chr1:5017687-5019509
rpsM_product=30S ribosomal protein S13	1	438950	439306	rpsH_product=30S ribosomal protein S8	1	434874	435266	0	0	6	0	6	0	434874	439306	chr1:434874-439306
rpsD_product=30S ribosomal protein S4	1	439746	440366	rplR_product=50S ribosomal protein L18	1	435822	436175	0	0	6	0	6	0	435822	440366	chr1:435822-440366
2.7.7.6_locus_tag=all_00416	1	440392	441381	rplQ_product=50S ribosomal protein L17	1	441422	441808	0	0	0	6	6	0	440392	441808	chr1:440392-441808
atpB_product=ATP synthase subunit a	1	5365185	5366000	atpF_product=ATP synthase subunit b	1	5366340	5366810	4	0	0	2	6	0	5365185	5366810	chr1:5365185-5366810
atpG_product=ATP synthase gamma chain	1	5368963	5369826	atpH_product=ATP synthase subunit delta	1	5366825	5367358	0	0	6	0	6	0	5366825	5369826	chr1:5366825-5369826
6.3.4.14_locus_tag=all_00451	1	473815	475164	accB_product=Biotin carboxyl carrier protein of acetyl-CoA carboxylase	1	485573	486040	6	0	0	0	6	0	473815	486040	chr1:473815-486040
mlaD_product=putative phospholipid ABC transporter-binding protein MlaD	1	541702	542253	mlaC_product=putative phospholipid-binding protein MlaC	1	542272	542907	1	2	0	3	6	0	541702	542907	chr1:541702-542907
mlaC_product=putative phospholipid-binding protein MlaC	1	542272	542907	mlaD_product=putative phospholipid ABC transporter-binding protein MlaD	1	541702	542253	0	0	6	0	6	0	541702	542907	chr1:541702-542907
mlaC_product=putative phospholipid-binding protein MlaC	1	542272	542907	mlaB_product=putative phospholipid ABC transporter-binding protein MlaB	1	542907	543197	2	1	0	3	6	1	542272	543197	chr1:542272-543197
hpf_2_product=Ribosome hibernation promoting factor	1	687771	688058	2.7.1.-_locus_tag=all_00673	1	688129	688617	0	0	6	0	6	0	687771	688617	chr1:687771-688617
6.1.1.3_locus_tag=all_00750	1	829753	831681	infC_product=Translation initiation factor IF-3	1	2212125	2212559	0	6	0	0	6	0	829753	2212559	chr1:829753-2212559
yqaA_product=Inner membrane protein YqaA	1	1175959	1176387	3.1.3.-_locus_tag=all_05129	1	5381299	5381865	0	0	6	0	6	0	1175959	5381865	chr1:1175959-5381865
pasI_product=Persistence and stress-resistance antitoxin PasI	1	1238441	1238731	ratA_product=Ribosome association toxin RatA	1	1238014	1238451	0	0	6	0	6	1	1238014	1238731	chr1:1238014-1238731
rpsP_product=30S ribosomal protein S16	1	1246633	1246881	2.1.1.228_locus_tag=all_05165	1	5357709	5358476	0	6	0	0	6	0	1246633	5358476	chr1:1246633-5358476
rseB_product=Sigma-E factor regulatory protein RseB	1	1284905	1285861	rseA_product=Anti-sigma-E factor RseA	1	1284255	1284905	0	0	6	0	6	1	1284255	1285861	chr1:1284255-1285861
secB_product=Protein-export protein SecB	1	160138	160605	1.1.1.94_locus_tag=all_00156	1	160605	161624	0	0	0	6	6	1	160138	161624	chr1:160138-161624
pspD_product=Phage shock protein D	1	1753320	1753538	pspC_product=Phage shock protein C	1	1753567	1753926	4	2	0	0	6	0	1753320	1753926	chr1:1753320-1753926
yebC_product=putative transcriptional regulatory protein YebC	1	1994561	1995301	3.1.22.4_locus_tag=all_01913	1	1995336	1995857	0	0	0	6	6	0	1994561	1995857	chr1:1994561-1995857
3.4.23.36_locus_tag=all_01946	1	2025178	2025678	5.2.1.8_locus_tag=all_01947	1	2025794	2026243	0	0	6	0	6	0	2025178	2026243	chr1:2025178-2026243
4.2.1.59_locus_tag=all_02121	1	2230478	2230933	LpxA_2_product=The LpxA gene is widely known to be involved in the biosynthesis of lipid A in Gram-negative bacteria and mutations to this gene may cause resistance to antimicrobial peptides that target the outer membrane	1	4380461	4381486	0	0	6	0	6	0	2230478	4381486	chr1:2230478-4381486
1.10.3.14_locus_tag=all_02353	1	2434134	2434250	1.10.3.14_locus_tag=all_02354	1	2434266	2435405	0	6	0	0	6	0	2434134	2435405	chr1:2434134-2435405
kdpC_product=Potassium-transporting ATPase KdpC subunit	1	2860984	2861559	3.6.3.12_locus_tag=all_02739	1	2861570	2863618	0	0	6	0	6	0	2860984	2863618	chr1:2860984-2863618
acpP_product=Acyl carrier protein	1	3367631	3367867	antibiotic resistant fabG_15_product=fabG is a 3-oxoacyl-acyl carrier protein reductase involved in lipid metabolism and fatty acid biosynthesis.The bacterial biocide Triclosan blocks the final reduction step in fatty acid elongation%2C inhibiting biosynthesis. Point mutations in fabG can confer resistance to Triclosan.	1	2031816	2032550	0	5	0	0	5	0	2031816	3367867	chr1:2031816-3367867
2.7.1.6_locus_tag=all_03360	1	3533549	3534697	5.1.3.3_locus_tag=all_03361	1	3534691	3535734	5	0	0	0	5	1	3533549	3535734	chr1:3533549-3535734
abeS_product=AbeS in an efflux pump of the SMR family of transporters found in Acinetobacter baumannii.	1	3759029	3759358	qacH_1_product=qacH is a subunit of the qac multidrug efflux pump in Vibrio cholerae	1	3758680	3759042	3	2	0	0	5	1	3758680	3759358	chr1:3758680-3759358
pal_product=Peptidoglycan-associated lipoprotein	1	3763509	3764033	3.4.14.-_locus_tag=all_03377	1	3544431	3545723	5	0	0	0	5	0	3544431	3764033	chr1:3544431-3764033
2.7.1.205_locus_tag=all_03682	1	3838740	3839045	2.7.1.196_locus_tag=all_03683	1	3839049	3839366	0	5	0	0	5	0	3838740	3839366	chr1:3838740-3839366
nusB_product=N utilization substance protein B	1	4194211	4194630	2.7.4.16_locus_tag=all_02306	1	2415388	2416359	0	0	5	0	5	0	2415388	4194630	chr1:2415388-4194630
2.7.7.6_locus_tag=all_04052	1	4229283	4229558	2.7.4.8_locus_tag=all_04053	1	4229613	4230236	0	5	0	0	5	0	4229283	4230236	chr1:4229283-4230236
tsf_product=Elongation factor Ts	1	4390803	4391654	2.7.4.22_locus_tag=all_02112	1	2220181	2220906	0	0	5	0	5	0	2220181	4391654	chr1:2220181-4391654
rpsQ_product=30S ribosomal protein S17	1	432850	433104	rpsJ_product=rpsJ is a tetracycline resistance protein identified in Neisseria gonorrhoeae. Tetracycline resistance is conferred by binding to the ribosome as a 30S ribosomal protection protein.	1	428151	428462	0	0	5	0	5	0	428151	433104	chr1:428151-433104
rpsQ_product=30S ribosomal protein S17	1	432850	433104	rplC_product=50S ribosomal protein L3	1	428495	429124	0	0	5	0	5	0	428495	433104	chr1:428495-433104
rplX_product=50S ribosomal protein L24	1	433652	433966	rplP_product=50S ribosomal protein L16	1	432249	432659	0	0	5	0	5	0	432249	433966	chr1:432249-433966
rplE_product=50S ribosomal protein L5	1	433981	434520	rplP_product=50S ribosomal protein L16	1	432249	432659	0	0	5	0	5	0	432249	434520	chr1:432249-434520
rplF_product=50S ribosomal protein L6	1	435279	435812	rpsM_product=30S ribosomal protein S13	1	438950	439306	3	2	0	0	5	0	435279	439306	chr1:435279-439306
rpsM_product=30S ribosomal protein S13	1	438950	439306	rplE_product=50S ribosomal protein L5	1	433981	434520	0	0	5	0	5	0	433981	439306	chr1:433981-439306
rpsM_product=30S ribosomal protein S13	1	438950	439306	rpsN_product=30S ribosomal protein S14	1	434535	434840	0	0	5	0	5	0	434535	439306	chr1:434535-439306
rpsD_product=30S ribosomal protein S4	1	439746	440366	rpsH_product=30S ribosomal protein S8	1	434874	435266	0	0	5	0	5	0	434874	440366	chr1:434874-440366
rpsD_product=30S ribosomal protein S4	1	439746	440366	rplF_product=50S ribosomal protein L6	1	435279	435812	0	0	5	0	5	0	435279	440366	chr1:435279-440366
atpF_product=ATP synthase subunit b	1	5366340	5366810	3.6.3.14_locus_tag=all_05136	1	5367371	5368912	0	0	0	5	5	0	5366340	5368912	chr1:5366340-5368912
atpF_product=ATP synthase subunit b	1	5366340	5366810	atpG_product=ATP synthase gamma chain	1	5368963	5369826	1	1	0	3	5	0	5366340	5369826	chr1:5366340-5369826
mreC_product=Cell shape-determining protein MreC	1	492208	493200	mreB_product=Rod shape-determining protein MreB	1	491094	492137	0	0	5	0	5	0	491094	493200	chr1:491094-493200
yhbY_product=RNA-binding protein YhbY	1	551851	552183	greA_product=Transcription elongation factor GreA	1	551222	551698	0	0	5	0	5	0	551222	552183	chr1:551222-552183
lptA_product=Lipopolysaccharide export system protein LptA	1	684990	685535	tetA(48)_3_product=TetA(48) is a Tetracycline efflux pump described in Paenibacillus sp. LC231%2C a strain of Paenibacillus isolated from Lechuguilla Cave%2C NM%2C USA. Described by Pawlowski et al. 2016.	1	685542	686267	0	0	5	0	5	0	684990	686267	chr1:684990-686267
2.8.1.-_locus_tag=all_00804	1	800731	801117	dauR_product=Transcriptional regulator DauR	1	420080	420802	0	0	5	0	5	0	420080	801117	chr1:420080-801117
tetA(48)_1_product=TetA(48) is a Tetracycline efflux pump described in Paenibacillus sp. LC231%2C a strain of Paenibacillus isolated from Lechuguilla Cave%2C NM%2C USA. Described by Pawlowski et al. 2016.	1	113399	114223	cbiQ_product=Cobalt transport protein CbiQ	1	1016740	1017417	0	0	5	0	5	0	113399	1017417	chr1:113399-1017417
ygfX_product=Inner membrane protein YgfX	1	873337	873747	sdhE_product=FAD assembly factor SdhE	1	873090	873356	0	0	5	0	5	1	873090	873747	chr1:873090-873747
hycA_product=Formate hydrogenlyase regulatory protein HycA	1	1137721	1138170	1.-.-.-_locus_tag=all_01114	1	1138253	1138861	0	0	0	5	5	0	1137721	1138861	chr1:1137721-1138861
rpsP_product=30S ribosomal protein S16	1	1246633	1246881	2.1.1.228_locus_tag=all_01227	1	1247480	1248247	0	0	0	5	5	0	1246633	1248247	chr1:1246633-1248247
1.17.1.-_locus_tag=all_01516	1	1566969	1567223	1.17.4.1_locus_tag=all_01517	1	1567223	1568353	5	0	0	0	5	1	1566969	1568353	chr1:1566969-1568353
secB_product=Protein-export protein SecB	1	160138	160605	1.1.1.94_locus_tag=all_04096	1	4272040	4273059	0	5	0	0	5	0	160138	4273059	chr1:160138-4273059
1.17.1.-_locus_tag=all_01571	1	1596769	1597023	1.17.4.1_locus_tag=all_01572	1	1597023	1598153	0	0	0	5	5	1	1596769	1598153	chr1:1596769-1598153
5.2.1.8_locus_tag=all_01947	1	2025794	2026243	1.17.7.4_locus_tag=all_01948	1	2026245	2027195	0	0	5	0	5	0	2025794	2027195	chr1:2025794-2027195
2.7.4.22_locus_tag=all_02112	1	2220181	2220906	frr_product=Ribosome-recycling factor	1	4389219	4389776	0	0	5	0	5	0	2220181	4389776	chr1:2220181-4389776
6.3.4.18_locus_tag=all_02415	1	2533225	2534292	5.4.99.18_locus_tag=all_02416	1	2534289	2534798	0	0	5	0	5	1	2533225	2534798	chr1:2533225-2534798
3.9.1.-_locus_tag=all_03157	1	3299511	3299867	lpoB_product=Penicillin-binding protein activator LpoB	1	3358517	3359164	0	0	5	0	5	0	3299511	3359164	chr1:3299511-3359164
3.6.3.12_locus_tag=all_03407	1	3576733	3578781	kdpC_product=Potassium-transporting ATPase KdpC subunit	1	2860984	2861559	4	0	0	0	4	0	2860984	3578781	chr1:2860984-3578781
qacH_1_product=qacH is a subunit of the qac multidrug efflux pump in Vibrio cholerae	1	3758680	3759042	abeS_product=AbeS in an efflux pump of the SMR family of transporters found in Acinetobacter baumannii.	1	3759029	3759358	0	0	4	0	4	1	3758680	3759358	chr1:3758680-3759358
pal_product=Peptidoglycan-associated lipoprotein	1	3763509	3764033	3.4.14.-_locus_tag=all_03642	1	3764068	3765360	0	0	0	4	4	0	3763509	3765360	chr1:3763509-3765360
exbB_2_product=Biopolymer transport protein ExbB	1	3767344	3768036	exbD_2_product=Biopolymer transport protein ExbD	1	3766912	3767340	0	0	4	0	4	0	3766912	3768036	chr1:3766912-3768036
5.4.99.18_locus_tag=all_03640	1	3828212	3828721	6.3.4.18_locus_tag=all_03641	1	3828718	3829785	4	0	0	0	4	1	3828212	3829785	chr1:3828212-3829785
dauR_product=Transcriptional regulator DauR	1	420080	420802	2.8.1.-_locus_tag=all_00382	1	420802	421188	0	0	0	4	4	1	420080	421188	chr1:420080-421188
rpsG_product=30S ribosomal protein S7	1	422438	422908	tetT_3_product=Tet(T) is a ribosomal protection protein of streptococci. It is similar to Tet(Q).	1	4534441	4536555	0	4	0	0	4	0	422438	4536555	chr1:422438-4536555
cyoD_product=Cytochrome bo(3) ubiquinol oxidase subunit 4	1	4171569	4171898	2.5.1.-_locus_tag=all_04013	1	4171910	4172797	0	0	0	4	4	0	4171569	4172797	chr1:4171569-4172797
nusB_product=N utilization substance protein B	1	4194211	4194630	2.5.1.78_locus_tag=all_04036	1	4194650	4195120	0	0	0	4	4	0	4194211	4195120	chr1:4194211-4195120
LpxA_1_product=The LpxA gene is widely known to be involved in the biosynthesis of lipid A in Gram-negative bacteria and mutations to this gene may cause resistance to antimicrobial peptides that target the outer membrane	1	4379108	4379896	4.2.1.59_locus_tag=all_04221	1	4379900	4380355	0	0	0	4	4	0	4379108	4380355	chr1:4379108-4380355
tetT_3_product=Tet(T) is a ribosomal protection protein of streptococci. It is similar to Tet(Q).	1	4534441	4536555	Escherichia coli EF-Tu mutants conferring resistance to Pulvomycin_4_product=Sequence variants of Escherichia coli elongation factor Tu that confer resistance to Pulvomycin	1	4536897	4537808	0	4	0	0	4	0	4534441	4537808	chr1:4534441-4537808
5.2.1.8_locus_tag=all_04395	1	4584589	4585038	3.4.23.36_locus_tag=all_04396	1	4585154	4585654	0	0	0	4	4	0	4584589	4585654	chr1:4584589-4585654
rpsQ_product=30S ribosomal protein S17	1	432850	433104	rpsN_product=30S ribosomal protein S14	1	434535	434840	3	1	0	0	4	0	432850	434840	chr1:432850-434840
3.1.22.4_locus_tag=all_04463	1	4626465	4626986	3.6.1.67_locus_tag=all_04465	1	4627789	4628232	0	0	4	0	4	0	4626465	4628232	chr1:4626465-4628232
rplN_product=50S ribosomal protein L14	1	433270	433641	rpsC_product=30S ribosomal protein S3	1	431538	432236	0	0	4	0	4	0	431538	433641	chr1:431538-433641
2.7.1.205_locus_tag=all_04626	1	4898435	4898740	2.7.1.196_locus_tag=all_04627	1	4898744	4899061	4	0	0	0	4	0	4898435	4899061	chr1:4898435-4899061
1.3.5.1_locus_tag=all_04719	1	4924109	4924843	frdD_product=Fumarate reductase subunit D	1	4925260	4925619	0	0	0	4	4	0	4924109	4925619	chr1:4924109-4925619
cbpM_product=Chaperone modulatory protein CbpM	1	4967556	4967861	cbpA_product=Curved DNA-binding protein	1	4966639	4967556	0	0	4	0	4	1	4966639	4967861	chr1:4966639-4967861
rpmD_product=50S ribosomal protein L30	1	436697	436876	rpsD_product=30S ribosomal protein S4	1	439746	440366	2	2	0	0	4	0	436697	440366	chr1:436697-440366
1.17.4.1_locus_tag=all_04771	1	4999659	5000789	1.17.1.-_locus_tag=all_04772	1	5000789	5001043	0	0	4	0	4	1	4999659	5001043	chr1:4999659-5001043
1.6.5.11_locus_tag=all_04798	1	5030251	5030805	1.6.5.11_locus_tag=all_04799	1	5030817	5031359	0	0	4	0	4	0	5030251	5031359	chr1:5030251-5031359
rpsM_product=30S ribosomal protein S13	1	438950	439306	rplQ_product=50S ribosomal protein L17	1	441422	441808	2	2	0	0	4	0	438950	441808	chr1:438950-441808
rpsD_product=30S ribosomal protein S4	1	439746	440366	rplE_product=50S ribosomal protein L5	1	433981	434520	0	0	4	0	4	0	433981	440366	chr1:433981-440366
rpsD_product=30S ribosomal protein S4	1	439746	440366	rpsN_product=30S ribosomal protein S14	1	434535	434840	0	0	4	0	4	0	434535	440366	chr1:434535-440366
2.7.11.-_locus_tag=all_04889	1	5122259	5122516	2.7.3.9_locus_tag=all_04890	1	5122561	5124288	0	0	4	0	4	0	5122259	5124288	chr1:5122259-5124288
3.6.3.14_locus_tag=all_04856	1	5142247	5143788	atpG_product=ATP synthase gamma chain	1	5368963	5369826	4	0	0	0	4	0	5142247	5369826	chr1:5142247-5369826
3.6.3.14_locus_tag=all_04858	1	5144729	5146111	atpC_product=ATP synthase epsilon chain	1	1244628	1245047	4	0	0	0	4	0	1244628	5146111	chr1:1244628-5146111
tatA_product=Sec-independent protein translocase protein TatA	1	5161957	5162208	tatB_product=Sec-independent protein translocase protein TatB	1	5161417	5161953	0	0	4	0	4	0	5161417	5162208	chr1:5161417-5162208
atpH_product=ATP synthase subunit delta	1	5366825	5367358	atpB_product=ATP synthase subunit a	1	5365185	5366000	0	0	4	0	4	0	5365185	5367358	chr1:5365185-5367358
atpG_product=ATP synthase gamma chain	1	5368963	5369826	3.6.3.14_locus_tag=all_05138	1	5369853	5371235	0	0	0	4	4	0	5368963	5371235	chr1:5368963-5371235
sul2_product=Sul2 is a sulfonamide resistant dihydropteroate synthase of Gram-negative bacteria%2C usually found on small plasmids.	3	5557	6372	APH(3'')-Ib_product=APH(3'')-Ib is an aminoglycoside phosphotransferase encoded by plasmids%2C transposons%2C integrative conjugative elements and chromosomes in Enterobacteriaceae and Pseudomonas spp.	3	6433	6975	0	0	3	1	4	0	5557	6975	chr3:5557-6975
TEM-126_product=TEM-126 is an extended-spectrum beta-lactamase found in E. coli.	3	129322	130182	rmtB_product=RmtB is a 16S rRNA methyltransferase that targets mature or nearly mature 30S subunits. It transfers a methyl group from S-adenosyl-L-methionine to N7-G1405 of the 16S rRNA%2C an aminoglycoside binding site.	3	130352	131107	0	0	4	0	4	0	129322	131107	chr3:129322-131107
2.7.3.9_locus_tag=all_00086	1	90656	92383	2.7.11.-_locus_tag=all_00087	1	92428	92685	0	4	0	0	4	0	90656	92685	chr1:90656-92685
tetA(48)_1_product=TetA(48) is a Tetracycline efflux pump described in Paenibacillus sp. LC231%2C a strain of Paenibacillus isolated from Lechuguilla Cave%2C NM%2C USA. Described by Pawlowski et al. 2016.	1	113399	114223	cbiN_product=Cobalt transport protein CbiN	1	1016472	1016753	0	0	4	0	4	0	113399	1016753	chr1:113399-1016753
sdhE_product=FAD assembly factor SdhE	1	873090	873356	ygfX_product=Inner membrane protein YgfX	1	873337	873747	1	1	0	2	4	1	873090	873747	chr1:873090-873747
fimC_1_product=Chaperone protein FimC	1	906561	907265	lpfA_1_product=putative major fimbrial subunit LpfA	1	868943	869479	4	0	0	0	4	0	868943	907265	chr1:868943-907265
arnE_product=putative 4-amino-4-deoxy-L-arabinose-phosphoundecaprenol flippase subunit ArnE	1	921821	922159	arnF_product=putative 4-amino-4-deoxy-L-arabinose-phosphoundecaprenol flippase subunit ArnF	1	921441	921821	2	2	0	0	4	1	921441	922159	chr1:921441-922159
1.3.1.106_locus_tag=all_00941	1	961770	962555	4.99.1.3_locus_tag=all_00942	1	962566	963360	4	0	0	0	4	0	961770	963360	chr1:961770-963360
cbiN_product=Cobalt transport protein CbiN	1	1016472	1016753	cbiQ_product=Cobalt transport protein CbiQ	1	1016740	1017417	0	2	0	2	4	1	1016472	1017417	chr1:1016472-1017417
1.6.5.11_locus_tag=all_01073	1	1106312	1106854	hycG_product=Formate hydrogenlyase subunit 7	1	1143888	1144655	4	0	0	0	4	0	1106312	1144655	chr1:1106312-1144655
1.6.5.11_locus_tag=all_01118	1	1143346	1143888	3.4.23.51_locus_tag=all_01121	1	1145055	1145525	0	0	0	4	4	0	1143346	1145525	chr1:1143346-1145525
atpC_product=ATP synthase epsilon chain	1	1244628	1245047	atpG_product=ATP synthase gamma chain	1	5368963	5369826	0	0	4	0	4	0	1244628	5369826	chr1:1244628-5369826
3.6.3.14_locus_tag=all_01206	1	1245068	1246450	3.6.3.14_locus_tag=all_01208	1	1247391	1248932	0	0	4	0	4	0	1245068	1248932	chr1:1245068-1248932
rpoE_product=ECF RNA polymerase sigma-E factor	1	1283647	1284222	rseA_product=Anti-sigma-E factor RseA	1	1284255	1284905	2	1	0	1	4	0	1283647	1284905	chr1:1283647-1284905
2.1.2.2_locus_tag=all_01390	1	1410395	1411036	6.3.3.1_locus_tag=all_01391	1	1411033	1412070	0	0	0	4	4	1	1410395	1412070	chr1:1410395-1412070
1.3.5.1_locus_tag=all_01622	1	1686007	1686741	1.3.5.4_locus_tag=all_01623	1	1686734	1688524	0	0	4	0	4	1	1686007	1688524	chr1:1686007-1688524
4.1.3.6_locus_tag=all_01962	1	2040015	2041541	2.4.2.52_locus_tag=all_01963	1	2041560	2042468	0	0	4	0	4	0	2040015	2042468	chr1:2040015-2042468
3.4.21.92_locus_tag=all_02336	1	2446665	2447288	clpX_product=ATP-dependent Clp protease ATP-binding subunit ClpX	1	4160714	4161988	0	0	4	0	4	0	2446665	4161988	chr1:2446665-4161988
seqA_product=Negative modulator of initiation of replication	1	2854783	2855475	5.4.2.2_locus_tag=all_02734	1	2855508	2857148	0	0	4	0	4	0	2854783	2857148	chr1:2854783-2857148
3.4.14.-_locus_tag=all_02769	1	2894624	2895916	cpoB_product=Cell division coordinator CpoB	1	3762705	3763499	0	0	4	0	4	0	2894624	3763499	chr1:2894624-3763499
2.7.1.6_locus_tag=all_02786	1	2905589	2906737	2.7.7.12_locus_tag=all_02787	1	2906740	2907786	0	0	4	0	4	0	2905589	2907786	chr1:2905589-2907786
2.3.1.54_locus_tag=all_02998	1	3125406	3127688	focA_product=putative formate transporter 1	1	3530071	3530928	0	0	4	0	4	0	3125406	3530928	chr1:3125406-3530928
rpmF_product=50S ribosomal protein L32	1	3372078	3372251	2.3.1.-_locus_tag=all_03145	1	3287486	3288646	0	0	3	0	3	0	3287486	3372251	chr1:3287486-3372251
focA_product=putative formate transporter 1	1	3530071	3530928	2.3.1.54_locus_tag=all_03190	1	3341838	3344120	3	0	0	0	3	0	3341838	3530928	chr1:3341838-3530928
clpS_product=ATP-dependent Clp protease adapter protein ClpS	1	3557117	3557434	cspD_product=Cold shock-like protein CspD	1	3557760	3557981	2	0	0	1	3	0	3557117	3557981	chr1:3557117-3557981
ybjM_product=Inner membrane protein YbjM	1	3592972	3593355	grxA_product=Glutaredoxin 1	1	3592702	3592965	0	0	3	0	3	0	3592702	3593355	chr1:3592702-3593355
1.3.5.1_locus_tag=all_03491	1	3637196	3637930	frdD_product=Fumarate reductase subunit D	1	4925260	4925619	0	3	0	0	3	0	3637196	4925619	chr1:3637196-4925619
2.7.1.6_locus_tag=all_03625	1	3753247	3754395	5.1.3.3_locus_tag=all_03626	1	3754389	3755432	0	0	0	3	3	1	3753247	3755432	chr1:3753247-3755432
pal_product=Peptidoglycan-associated lipoprotein	1	3763509	3764033	3.4.14.-_locus_tag=all_02347	1	2429325	2430617	0	3	0	0	3	0	2429325	3764033	chr1:2429325-3764033
tusB_product=Protein TusB	1	421555	421842	dsrF_product=Intracellular sulfur oxidation protein DsrF	1	421188	421547	0	0	3	0	3	0	421188	421842	chr1:421188-421842
4.1.1.18_locus_tag=all_03903	1	4052829	4054976	cadB_product=putative cadaverine/lysine antiporter	1	4055059	4056393	0	0	0	3	3	0	4052829	4056393	chr1:4052829-4056393
rpsG_product=30S ribosomal protein S7	1	422438	422908	Escherichia coli EF-Tu mutants conferring resistance to Pulvomycin_3_product=Sequence variants of Escherichia coli elongation factor Tu that confer resistance to Pulvomycin	1	4536625	4536900	0	3	0	0	3	0	422438	4536900	chr1:422438-4536900
2.7.4.22_locus_tag=all_03949	1	4146493	4147218	tsf_product=Elongation factor Ts	1	4390803	4391654	3	0	0	0	3	0	4146493	4391654	chr1:4146493-4391654
cyoC_product=Cytochrome bo(3) ubiquinol oxidase subunit 3	1	4170958	4171569	2.5.1.-_locus_tag=all_03728	1	3924044	3924931	3	0	0	0	3	0	3924044	4171569	chr1:3924044-4171569
cyoC_product=Cytochrome bo(3) ubiquinol oxidase subunit 3	1	4170958	4171569	2.5.1.-_locus_tag=all_04013	1	4171910	4172797	0	0	0	3	3	0	4170958	4172797	chr1:4170958-4172797
cyoD_product=Cytochrome bo(3) ubiquinol oxidase subunit 4	1	4171569	4171898	2.5.1.-_locus_tag=all_02787	1	2886299	2887186	0	3	0	0	3	0	2886299	4171898	chr1:2886299-4171898
nusB_product=N utilization substance protein B	1	4194211	4194630	2.5.1.78_locus_tag=all_02810	1	2909039	2909509	0	3	0	0	3	0	2909039	4194630	chr1:2909039-4194630
6.3.2.1_locus_tag=all_03994	1	4198503	4199357	4.1.1.11_locus_tag=all_03995	1	4199450	4199830	3	0	0	0	3	0	4198503	4199830	chr1:4198503-4199830
1.6.5.8_locus_tag=all_04169	1	4330297	4330893	1.6.5.8_locus_tag=all_04170	1	4330900	4331538	0	0	0	3	3	0	4330297	4331538	chr1:4330297-4331538
5.2.1.8_locus_tag=all_04113	1	4339752	4340201	3.4.23.36_locus_tag=all_04114	1	4340317	4340817	3	0	0	0	3	0	4339752	4340817	chr1:4339752-4340817
LpxA_1_product=The LpxA gene is widely known to be involved in the biosynthesis of lipid A in Gram-negative bacteria and mutations to this gene may cause resistance to antimicrobial peptides that target the outer membrane	1	4379108	4379896	LpxA_2_product=The LpxA gene is widely known to be involved in the biosynthesis of lipid A in Gram-negative bacteria and mutations to this gene may cause resistance to antimicrobial peptides that target the outer membrane	1	4380461	4381486	1	1	0	1	3	0	4379108	4381486	chr1:4379108-4381486
LpxA_1_product=The LpxA gene is widely known to be involved in the biosynthesis of lipid A in Gram-negative bacteria and mutations to this gene may cause resistance to antimicrobial peptides that target the outer membrane	1	4379108	4379896	skp_product=Chaperone protein Skp	1	4381490	4381975	1	1	0	1	3	0	4379108	4381975	chr1:4379108-4381975
2.7.4.22_locus_tag=all_04230	1	4389927	4390652	tsf_product=Elongation factor Ts	1	4390803	4391654	0	0	0	3	3	0	4389927	4391654	chr1:4389927-4391654
ihfA_product=Integration host factor subunit alpha	1	4405458	4405757	6.1.1.20_locus_tag=all_04257	1	4405762	4408149	0	0	3	0	3	0	4405458	4408149	chr1:4405458-4408149
rpsC_product=30S ribosomal protein S3	1	431538	432236	rplN_product=50S ribosomal protein L14	1	433270	433641	3	0	0	0	3	0	431538	433641	chr1:431538-433641
rpsC_product=30S ribosomal protein S3	1	431538	432236	rplX_product=50S ribosomal protein L24	1	433652	433966	3	0	0	0	3	0	431538	433966	chr1:431538-433966
arnA_3_product=arnA modifies lipid A with 4-amino-4-deoxy-L-arabinose (Ara4N) which allows gram-negative bacteria to resist the antimicrobial activity of cationic antimicrobial peptides and antibiotics such as polymyxin. arnA is found in E. coli and P. aeruginosa.	1	4557712	4558659	3.5.1.88_locus_tag=all_04364	1	4558674	4559183	0	3	0	0	3	0	4557712	4559183	chr1:4557712-4559183
rplP_product=50S ribosomal protein L16	1	432249	432659	rplE_product=50S ribosomal protein L5	1	433981	434520	2	1	0	0	3	0	432249	434520	chr1:432249-434520
manY_product=PTS system mannose-specific EIIC component	1	4580879	4581679	manZ_3_product=PTS system mannose-specific EIID component	1	4581692	4582543	0	0	3	0	3	0	4580879	4582543	chr1:4580879-4582543
rpmC_product=50S ribosomal protein L29	1	432659	432850	rpsN_product=30S ribosomal protein S14	1	434535	434840	2	1	0	0	3	0	432659	434840	chr1:432659-434840
proQ_product=RNA chaperone ProQ	1	4595136	4595813	1.8.4.14_locus_tag=all_04433	1	4595911	4596465	0	0	3	0	3	0	4595136	4596465	chr1:4595136-4596465
6.3.4.14_locus_tag=all_04409	1	4595649	4596998	accB_product=Biotin carboxyl carrier protein of acetyl-CoA carboxylase	1	485573	486040	0	3	0	0	3	0	485573	4596998	chr1:485573-4596998
rpsQ_product=30S ribosomal protein S17	1	432850	433104	rpsH_product=30S ribosomal protein S8	1	434874	435266	3	0	0	0	3	0	432850	435266	chr1:432850-435266
3.6.4.12_locus_tag=all_04461	1	4624755	4625765	3.6.4.12_locus_tag=all_04462	1	4625774	4626385	0	0	3	0	3	0	4624755	4626385	chr1:4624755-4626385
4.1.3.-_locus_tag=all_04612	1	4795402	4796178	3.5.4.19_locus_tag=all_04613	1	4796172	4796768	0	0	3	0	3	1	4795402	4796768	chr1:4795402-4796768
rpsN_product=30S ribosomal protein S14	1	434535	434840	rpsM_product=30S ribosomal protein S13	1	438950	439306	1	2	0	0	3	0	434535	439306	chr1:434535-439306
rpsH_product=30S ribosomal protein S8	1	434874	435266	rpsM_product=30S ribosomal protein S13	1	438950	439306	1	2	0	0	3	0	434874	439306	chr1:434874-439306
frdC_product=Fumarate reductase subunit C	1	4924854	4925249	1.3.5.4_locus_tag=all_01623	1	1686734	1688524	0	0	3	0	3	0	1686734	4925249	chr1:1686734-4925249
rpsE_product=30S ribosomal protein S5	1	436190	436693	rpsD_product=30S ribosomal protein S4	1	439746	440366	2	1	0	0	3	0	436190	440366	chr1:436190-440366
2.7.2.3_locus_tag=all_04771	1	4954773	4955936	4.1.2.13_locus_tag=all_04772	1	4956034	4957113	0	3	0	0	3	0	4954773	4957113	chr1:4954773-4957113
1.6.5.11_locus_tag=all_04796	1	5028114	5029955	1.6.5.11_locus_tag=all_04797	1	5029952	5030254	0	0	3	0	3	1	5028114	5030254	chr1:5028114-5030254
1.6.5.11_locus_tag=all_04797	1	5029952	5030254	1.6.5.11_locus_tag=all_04798	1	5030251	5030805	0	0	3	0	3	1	5029952	5030805	chr1:5029952-5030805
rpsM_product=30S ribosomal protein S13	1	438950	439306	rplN_product=50S ribosomal protein L14	1	433270	433641	0	0	3	0	3	0	433270	439306	chr1:433270-439306
rpsM_product=30S ribosomal protein S13	1	438950	439306	rplX_product=50S ribosomal protein L24	1	433652	433966	0	0	3	0	3	0	433652	439306	chr1:433652-439306
2.7.3.9_locus_tag=all_04890	1	5122561	5124288	2.7.1.199_locus_tag=all_04891	1	5124331	5124840	0	0	3	0	3	0	5122561	5124840	chr1:5122561-5124840
tatB_product=Sec-independent protein translocase protein TatB	1	5161417	5161953	tatC_product=Sec-independent protein translocase protein TatC	1	1454712	1455491	0	0	3	0	3	0	1454712	5161953	chr1:1454712-5161953
6.3.3.1_locus_tag=all_04951	1	5185868	5186905	2.1.2.2_locus_tag=all_04952	1	5186902	5187543	0	0	3	0	3	1	5185868	5187543	chr1:5185868-5187543
arnA_2_product=arnA modifies lipid A with 4-amino-4-deoxy-L-arabinose (Ara4N) which allows gram-negative bacteria to resist the antimicrobial activity of cationic antimicrobial peptides and antibiotics such as polymyxin. arnA is found in E. coli and P. aeruginosa.	1	446277	447224	3.5.1.88_locus_tag=all_00425	1	447239	447748	0	0	0	3	3	0	446277	447748	chr1:446277-447748
atpE_product=ATP synthase subunit c	1	5366050	5366289	3.6.3.14_locus_tag=all_05136	1	5367371	5368912	0	0	0	3	3	0	5366050	5368912	chr1:5366050-5368912
atpE_product=ATP synthase subunit c	1	5366050	5366289	atpG_product=ATP synthase gamma chain	1	5368963	5369826	0	0	0	3	3	0	5366050	5369826	chr1:5366050-5369826
atpH_product=ATP synthase subunit delta	1	5366825	5367358	3.6.3.14_locus_tag=all_03915	1	4082912	4084453	0	3	0	0	3	0	4082912	5367358	chr1:4082912-5367358
atpG_product=ATP synthase gamma chain	1	5368963	5369826	3.6.3.14_locus_tag=all_04858	1	5144729	5146111	3	0	0	0	3	0	5144729	5369826	chr1:5144729-5369826
atpG_product=ATP synthase gamma chain	1	5368963	5369826	atpF_product=ATP synthase subunit b	1	5366340	5366810	0	0	3	0	3	0	5366340	5369826	chr1:5366340-5369826
2.7.7.87_locus_tag=all_00433	1	455436	456008	1.1.1.25_locus_tag=all_00434	1	456012	456830	3	0	0	0	3	0	455436	456830	chr1:455436-456830
6.6.1.2_locus_tag=all_04937	2	46530	47498	ssb_2_product=Single-stranded DNA-binding protein	4	70094	70621	3	0	0	0	3	0	46530	70621	chr2:46530-70621
qacH_2_product=qacH is a subunit of the qac multidrug efflux pump in Vibrio cholerae	2	70151	70498	sul1_1_product=Sul1 is a sulfonamide resistant dihydropteroate synthase of Gram-negative bacteria. It is linked to other resistance genes of class 1 integrons.	2	70492	71331	1	0	2	0	3	1	70151	71331	chr2:70151-71331
pemI_product=Antitoxin PemI	4	46574	46831	3.1.-.-_locus_tag=all_05601	4	46833	47165	0	0	3	0	3	0	46574	47165	chr4:46574-47165
6.3.4.14_locus_tag=all_00470	1	484213	485562	accB_product=Biotin carboxyl carrier protein of acetyl-CoA carboxylase	1	485573	486040	0	0	0	3	3	0	484213	486040	chr1:484213-486040
accB_product=Biotin carboxyl carrier protein of acetyl-CoA carboxylase	1	485573	486040	4.2.1.10_locus_tag=all_04411	1	4597499	4597951	0	3	0	0	3	0	485573	4597951	chr1:485573-4597951
mreC_product=Cell shape-determining protein MreC	1	492208	493200	mreD_product=Rod shape-determining protein MreD	1	493200	493688	0	1	0	2	3	1	492208	493688	chr1:492208-493688
2.7.1.-_locus_tag=all_00502	1	531352	531840	hpf_1_product=Ribosome hibernation promoting factor	1	531911	532198	3	0	0	0	3	0	531352	532198	chr1:531352-532198
lptC_product=Lipopolysaccharide export system protein LptC	1	536754	537329	lptA_product=Lipopolysaccharide export system protein LptA	1	684990	685535	0	0	3	0	3	0	536754	685535	chr1:536754-685535
mlaE_product=putative phospholipid ABC transporter permease protein MlaE	1	540915	541697	mlaD_product=putative phospholipid ABC transporter-binding protein MlaD	1	541702	542253	2	1	0	0	3	0	540915	542253	chr1:540915-542253
ibaG_product=Acid stress protein IbaG	1	541528	541782	Escherichia coli murA with mutation conferring resistance to fosfomycin_product=murA or UDP-N-acetylglucosamine enolpyruvyl transferase catalyses the initial step in peptidoglycan biosynthesis and is inhibited by fosfomycin. Overexpression of murA through mutations such as Asp369Asn and Leu370Ile confers fosfomycin resistance. Extensive evidence has shown the significance of C115 mutations in con…	1	541836	543095	3	0	0	0	3	0	541528	543095	chr1:541528-543095
mlaD_product=putative phospholipid ABC transporter-binding protein MlaD	1	541702	542253	mlaE_product=putative phospholipid ABC transporter permease protein MlaE	1	540915	541697	0	0	3	0	3	0	540915	542253	chr1:540915-542253
mlaB_product=putative phospholipid ABC transporter-binding protein MlaB	1	542907	543197	mlaD_product=putative phospholipid ABC transporter-binding protein MlaD	1	541702	542253	0	0	3	0	3	0	541702	543197	chr1:541702-543197
rpmA_product=50S ribosomal protein L27	1	546991	547248	yhbE_product=putative inner membrane transporter YhbE	1	673468	674433	2	1	0	0	3	0	546991	674433	chr1:546991-674433
rimP_product=Ribosome maturation factor RimP	1	562074	562526	nusA_product=Transcription termination/antitermination protein NusA	1	562554	564041	1	1	0	1	3	0	562074	564041	chr1:562074-564041
nusA_product=Transcription termination/antitermination protein NusA	1	562554	564041	rimP_product=Ribosome maturation factor RimP	1	562074	562526	0	0	3	0	3	0	562074	564041	chr1:562074-564041
3.6.1.67_locus_tag=all_00547	1	612564	613007	yebC_product=putative transcriptional regulatory protein YebC	1	1994561	1995301	0	3	0	0	3	0	612564	1995301	chr1:612564-1995301
2.1.1.166_locus_tag=all_00648	1	668878	669507	greA_product=Transcription elongation factor GreA	1	551222	551698	0	0	3	0	3	0	551222	669507	chr1:551222-669507
2.1.1.166_locus_tag=all_00648	1	668878	669507	yhbY_product=RNA-binding protein YhbY	1	551851	552183	0	0	3	0	3	0	551851	669507	chr1:551851-669507
rapZ_product=RNase adapter protein RapZ	1	688663	689517	2.7.1.-_locus_tag=all_00502	1	531352	531840	3	0	0	0	3	0	531352	689517	chr1:531352-689517
rapZ_product=RNase adapter protein RapZ	1	688663	689517	2.7.11.-_locus_tag=all_00675	1	689514	689786	0	0	3	0	3	1	688663	689786	chr1:688663-689786
1.-.-.-_locus_tag=all_00688	1	703912	704226	mdaB_product=Modulator of drug activity B	1	704307	704888	0	0	0	3	3	0	703912	704888	chr1:703912-704888
4.2.1.10_locus_tag=all_00713	1	735260	735712	6.3.4.14_locus_tag=all_00715	1	736213	737562	0	0	3	0	3	0	735260	737562	chr1:735260-737562
1.3.1.-_locus_tag=all_00719	1	740607	741572	fis_product=DNA-binding protein Fis	1	479882	480178	0	0	3	0	3	0	479882	741572	chr1:479882-741572
2.7.7.6_locus_tag=all_00770	1	780539	781528	rpmD_product=50S ribosomal protein L30	1	436697	436876	0	0	3	0	3	0	436697	781528	chr1:436697-781528
2.7.7.6_locus_tag=all_00770	1	780539	781528	rplO_product=50S ribosomal protein L15	1	436880	437314	0	0	3	0	3	0	436880	781528	chr1:436880-781528
2.7.2.3_locus_tag=all_00788	1	804996	806159	4.1.2.13_locus_tag=all_00789	1	806257	807336	3	0	0	0	3	0	804996	807336	chr1:804996-807336
6.1.1.3_locus_tag=all_00750	1	829753	831681	rpmI_product=50S ribosomal protein L35	1	2212652	2212849	0	3	0	0	3	0	829753	2212849	chr1:829753-2212849
hslR_product=Heat shock protein 15	1	841791	842192	hslO_product=33 kDa chaperonin	1	842217	843095	0	0	3	0	3	0	841791	843095	chr1:841791-843095
gcvH_product=Glycine cleavage system H protein	1	860201	860590	2.1.2.10_locus_tag=all_00259	1	270099	271193	0	0	3	0	3	0	270099	860590	chr1:270099-860590
fimA_1_product=Type-1 fimbrial protein%2C A chain	1	907315	907851	fim_product=Fimbrial subunit type 1	1	907922	908470	0	0	0	3	3	0	907315	908470	chr1:907315-908470
arnF_product=putative 4-amino-4-deoxy-L-arabinose-phosphoundecaprenol flippase subunit ArnF	1	921441	921821	arnE_product=putative 4-amino-4-deoxy-L-arabinose-phosphoundecaprenol flippase subunit ArnE	1	921821	922159	0	0	3	0	3	1	921441	922159	chr1:921441-922159
3.5.1.-_locus_tag=all_00918	1	923811	924713	arnA_2_product=arnA modifies lipid A with 4-amino-4-deoxy-L-arabinose (Ara4N) which allows gram-negative bacteria to resist the antimicrobial activity of cationic antimicrobial peptides and antibiotics such as polymyxin. arnA is found in E. coli and P. aeruginosa.	1	446277	447224	0	0	3	0	3	0	446277	924713	chr1:446277-924713
2.1.1.-_locus_tag=all_00940	1	961048	961773	1.3.1.106_locus_tag=all_00941	1	961770	962555	3	0	0	0	3	1	961048	962555	chr1:961048-962555
2.7.7.6_locus_tag=all_00112	1	117848	118123	2.7.4.8_locus_tag=all_00113	1	118178	118801	0	0	0	3	3	0	117848	118801	chr1:117848-118801
4.99.1.3_locus_tag=all_00942	1	962566	963360	2.1.1.151_locus_tag=all_00943	1	963357	964067	3	0	0	0	3	1	962566	964067	chr1:962566-964067
cbiM_product=Cobalt transport protein CbiM	1	1015733	1016470	2.1.1.151_locus_tag=all_00109	1	115916	116626	0	0	3	0	3	0	115916	1016470	chr1:115916-1016470
cbiN_product=Cobalt transport protein CbiN	1	1016472	1016753	2.1.1.151_locus_tag=all_00109	1	115916	116626	0	0	3	0	3	0	115916	1016753	chr1:115916-1016753
cbiQ_product=Cobalt transport protein CbiQ	1	1016740	1017417	cbiM_product=Cobalt transport protein CbiM	1	1015733	1016470	0	0	3	0	3	0	1015733	1017417	chr1:1015733-1017417
1.1.1.94_locus_tag=all_01028	1	1058785	1059804	grxC_product=Glutaredoxin 3	1	159826	160077	0	0	3	0	3	0	159826	1059804	chr1:159826-1059804
1.1.1.103_locus_tag=all_01036	1	1066104	1067129	2.3.1.29_locus_tag=all_01037	1	1067142	1068335	0	0	3	0	3	0	1066104	1068335	chr1:1066104-1068335
1.6.5.11_locus_tag=all_01073	1	1106312	1106854	3.4.23.51_locus_tag=all_01076	1	1108021	1108491	3	0	0	0	3	0	1106312	1108491	chr1:1106312-1108491
3.4.23.51_locus_tag=all_01076	1	1108021	1108491	3.1.-.-_locus_tag=all_01077	1	1108488	1108796	3	0	0	0	3	1	1108021	1108796	chr1:1108021-1108796
hycA_product=Formate hydrogenlyase regulatory protein HycA	1	1137721	1138170	1.-.-.-_locus_tag=all_01069	1	1101219	1101827	3	0	0	0	3	0	1101219	1138170	chr1:1101219-1138170
hycE_product=Formate hydrogenlyase subunit 5	1	1141627	1143336	1.6.5.11_locus_tag=all_01118	1	1143346	1143888	0	0	0	3	3	0	1141627	1143888	chr1:1141627-1143888
ratA_product=Ribosome association toxin RatA	1	1238014	1238451	pasI_product=Persistence and stress-resistance antitoxin PasI	1	1238441	1238731	1	0	0	2	3	1	1238014	1238731	chr1:1238014-1238731
2.7.7.6_locus_tag=all_00120	1	125459	125734	2.7.4.8_locus_tag=all_00121	1	125789	126523	3	0	0	0	3	0	125459	126523	chr1:125459-126523
3.6.3.14_locus_tag=all_01206	1	1245068	1246450	atpH_product=ATP synthase subunit delta	1	5366825	5367358	0	0	3	0	3	0	1245068	5367358	chr1:1245068-5367358
3.1.26.3_locus_tag=all_01217	1	1248402	1249082	era_product=GTPase Era	1	5264819	5265724	3	0	0	0	3	0	1248402	5265724	chr1:1248402-5265724
2.7.11.1_locus_tag=all_01237	1	1277628	1278614	dsbA_1_product=Thiol:disulfide interchange protein DsbA	1	1278642	1279265	0	0	3	0	3	0	1277628	1279265	chr1:1277628-1279265
iscU_product=Iron-sulfur cluster assembly scaffold protein IscU	1	1325079	1325465	iscA_2_product=Iron-binding protein IscA	1	5230157	5230480	0	3	0	0	3	0	1325079	5230480	chr1:1325079-5230480
iscU_product=Iron-sulfur cluster assembly scaffold protein IscU	1	1325079	1325465	2.8.1.7_locus_tag=all_04986	1	5230911	5232125	0	0	3	0	3	0	1325079	5232125	chr1:1325079-5232125
iscA_1_product=Iron-binding protein IscA	1	1325483	1325806	hscB_product=Co-chaperone protein HscB	1	1325881	1326396	2	0	0	1	3	0	1325483	1326396	chr1:1325483-1326396
4.3.3.7_locus_tag=all_01294	1	1339972	1340850	bamC_product=Outer membrane protein assembly factor BamC	1	1423999	1425033	3	0	0	0	3	0	1339972	1425033	chr1:1339972-1425033
5.2.1.8_locus_tag=all_01345	1	1393269	1393550	5.2.1.8_locus_tag=all_01346	1	1393602	1393883	0	0	3	0	3	0	1393269	1393883	chr1:1393269-1393883
trxA_1_product=Thioredoxin 1	1	1402116	1402445	3.6.4.-_locus_tag=all_01354	1	1402776	1404035	0	0	3	0	3	0	1402116	1404035	chr1:1402116-1404035
bamC_product=Outer membrane protein assembly factor BamC	1	1423999	1425033	4.3.3.7_locus_tag=all_04939	1	5173956	5174834	0	0	3	0	3	0	1423999	5174834	chr1:1423999-5174834
1.6.5.11_locus_tag=all_01489	1	1536650	1537192	1.6.5.11_locus_tag=all_01490	1	1537204	1537758	3	0	0	0	3	0	1536650	1537758	chr1:1536650-1537758
1.6.5.11_locus_tag=all_01490	1	1537204	1537758	1.6.5.11_locus_tag=all_01491	1	1537755	1538057	3	0	0	0	3	1	1537204	1538057	chr1:1537204-1538057
2.3.1.29_locus_tag=all_00155	1	159685	160878	1.1.1.103_locus_tag=all_00156	1	160891	161916	3	0	0	0	3	0	159685	161916	chr1:159685-161916
macB_12_product=MacB is an ATP-binding cassette (ABC) transporter that exports macrolides with 14- or 15- membered lactones. It forms an antibiotic efflux complex with MacA and TolC.	1	1552856	1553965	lamB_2_product=Maltoporin	1	1554049	1555338	0	0	3	0	3	0	1552856	1555338	chr1:1552856-1555338
secB_product=Protein-export protein SecB	1	160138	160605	1.1.1.94_locus_tag=all_00164	1	168216	169235	3	0	0	0	3	0	160138	169235	chr1:160138-169235
2.1.2.2_locus_tag=all_00024	1	27526	28167	6.3.3.1_locus_tag=all_00025	1	28164	29201	0	3	0	0	3	1	27526	29201	chr1:27526-29201
3.6.1.67_locus_tag=all_01812	1	1899990	1900433	yebC_product=putative transcriptional regulatory protein YebC	1	1994561	1995301	3	0	0	0	3	0	1899990	1995301	chr1:1899990-1995301
manZ_2_product=PTS system mannose-specific EIID component	1	1946103	1946954	manY_product=PTS system mannose-specific EIIC component	1	4580879	4581679	3	0	0	0	3	0	1946103	4581679	chr1:1946103-4581679
1.6.5.11_locus_tag=all_00179	1	184690	184992	1.6.5.11_locus_tag=all_00180	1	184989	186830	0	3	0	0	3	1	184690	186830	chr1:184690-186830
3.4.23.36_locus_tag=all_01946	1	2025178	2025678	1.17.7.4_locus_tag=all_01948	1	2026245	2027195	0	0	3	0	3	0	2025178	2027195	chr1:2025178-2027195
antibiotic resistant fabG_15_product=fabG is a 3-oxoacyl-acyl carrier protein reductase involved in lipid metabolism and fatty acid biosynthesis.The bacterial biocide Triclosan blocks the final reduction step in fatty acid elongation%2C inhibiting biosynthesis. Point mutations in fabG can confer resistance to Triclosan.	1	2031816	2032550	2.3.1.39_locus_tag=all_01967	1	2032563	2033492	0	3	0	0	3	0	2031816	2033492	chr1:2031816-2033492
citD_product=Citrate lyase acyl carrier protein	1	2038845	2039138	4.1.3.6_locus_tag=all_01961	1	2039135	2040004	0	0	3	0	3	1	2038845	2040004	chr1:2038845-2040004
6.1.1.20_locus_tag=all_02014	1	2119242	2121629	ihfA_product=Integration host factor subunit alpha	1	4405458	4405757	3	0	0	0	3	0	2119242	4405757	chr1:2119242-4405757
yacG_product=DNA gyrase inhibitor YacG	1	2124818	2125012	zapD_product=Cell division protein ZapD	1	2125022	2125765	0	0	3	0	3	0	2124818	2125765	chr1:2124818-2125765
4.1.1.11_locus_tag=all_02067	1	2167574	2167954	6.3.2.1_locus_tag=all_02068	1	2168047	2168901	0	0	3	0	3	0	2167574	2168901	chr1:2167574-2168901
infC_product=Translation initiation factor IF-3	1	2212125	2212559	6.1.1.3_locus_tag=all_04262	1	4410698	4412626	0	0	3	0	3	0	2212125	4412626	chr1:2212125-4412626
1.6.5.8_locus_tag=all_02170	1	2277989	2278627	1.6.5.8_locus_tag=all_02171	1	2278634	2279230	0	0	3	0	3	0	2277989	2279230	chr1:2277989-2279230
6.2.1.5_locus_tag=all_02357	1	2438683	2439849	2.3.1.61_locus_tag=all_02358	1	2439953	2441179	0	3	0	0	3	0	2438683	2441179	chr1:2438683-2441179
2.1.1.177_locus_tag=all_02692	1	2816013	2816480	rsfS_product=Ribosomal silencing factor RsfS	1	2816484	2816801	0	0	3	0	3	0	2816013	2816801	chr1:2816013-2816801
6.2.1.5_locus_tag=all_02759	1	2885392	2886558	6.2.1.5_locus_tag=all_02760	1	2886558	2887427	0	0	3	0	3	1	2885392	2887427	chr1:2885392-2887427
5.1.3.3_locus_tag=all_02785	1	2904552	2905595	2.7.7.12_locus_tag=all_02787	1	2906740	2907786	0	0	3	0	3	0	2904552	2907786	chr1:2904552-2907786
2.3.1.180_locus_tag=all_03146	1	3288700	3289653	2.3.1.39_locus_tag=all_03147	1	3289669	3290598	0	0	3	0	3	0	3288700	3290598	chr1:3288700-3290598
2.3.1.39_locus_tag=all_03147	1	3289669	3290598	acpP_product=Acyl carrier protein	1	3367631	3367867	0	0	3	0	3	0	3289669	3367867	chr1:3289669-3367867
3.6.1.-_locus_tag=all_03191	1	3336871	3337329	5.4.99.20_locus_tag=all_03192	1	3337346	3337996	0	0	2	0	2	0	3336871	3337996	chr1:3336871-3337996
lpoB_product=Penicillin-binding protein activator LpoB	1	3358517	3359164	3.9.1.-_locus_tag=all_03255	1	3359556	3359912	0	0	0	2	2	0	3358517	3359912	chr1:3358517-3359912
5.1.3.15_locus_tag=all_03243	1	3385306	3386190	1.2.1.12_locus_tag=all_03244	1	3386265	3387260	0	0	2	0	2	0	3385306	3387260	chr1:3385306-3387260
Mycobacterium tuberculosis pncA mutations conferring resistance to pyrazinamide_product=pncA is a pyrazinamidase/nicotinamidase. It catalyzes the activation of pyrazinamide. Some mutation within pncA are associated with loss of enzyme activity%2C resulting in pyrazinamide resistance.	1	3399297	3399938	3.5.1.1_locus_tag=all_03258	1	3399948	3400967	0	0	2	0	2	0	3399297	3400967	chr1:3399297-3400967
2.10.1.1_locus_tag=all_03262	1	3427997	3429232	2.7.7.80_locus_tag=all_03263	1	3429232	3429987	2	0	0	0	2	1	3427997	3429987	chr1:3427997-3429987
ihfB_product=Integration host factor subunit beta	1	3521380	3521667	rpsA_2_product=30S ribosomal protein S1	1	3521819	3523492	0	0	0	2	2	0	3521380	3523492	chr1:3521380-3523492
rpsA_2_product=30S ribosomal protein S1	1	3521819	3523492	ihfB_product=Integration host factor subunit beta	1	3521380	3521667	0	0	2	0	2	0	3521380	3523492	chr1:3521380-3523492
5.1.3.2_locus_tag=all_03358	1	3531474	3532490	2.7.7.12_locus_tag=all_03359	1	3532500	3533546	2	0	0	0	2	0	3531474	3533546	chr1:3531474-3533546
6.2.1.5_locus_tag=all_03386	1	3552924	3553793	6.2.1.5_locus_tag=all_03387	1	3553793	3554959	2	0	0	0	2	1	3552924	3554959	chr1:3552924-3554959
grxA_product=Glutaredoxin 1	1	3592702	3592965	ybjM_product=Inner membrane protein YbjM	1	3592972	3593355	0	0	0	2	2	0	3592702	3593355	chr1:3592702-3593355
glnH_2_product=Glutamine-binding periplasmic protein	1	3681039	3681785	glnP_1_product=Glutamine transport system permease protein GlnP	1	3681911	3682570	0	0	0	2	2	0	3681039	3682570	chr1:3681039-3682570
glnP_1_product=Glutamine transport system permease protein GlnP	1	3681911	3682570	macB_40_product=MacB is an ATP-binding cassette (ABC) transporter that exports macrolides with 14- or 15- membered lactones. It forms an antibiotic efflux complex with MacA and TolC.	1	3682567	3683289	1	0	0	1	2	1	3681911	3683289	chr1:3681911-3683289
glnP_1_product=Glutamine transport system permease protein GlnP	1	3681911	3682570	macB_27_product=MacB is an ATP-binding cassette (ABC) transporter that exports macrolides with 14- or 15- membered lactones. It forms an antibiotic efflux complex with MacA and TolC.	1	3080392	3081120	0	2	0	0	2	0	3080392	3682570	chr1:3080392-3682570
1.1.99.33_locus_tag=all_03566	1	3710741	3711160	1.1.99.33_locus_tag=all_03567	1	3711209	3712888	0	2	0	0	2	0	3710741	3712888	chr1:3710741-3712888
2.7.7.60_locus_tag=all_00041	1	41001	41711	ftsB_product=Cell division protein FtsB	1	1089601	1089918	0	0	2	0	2	0	41001	1089918	chr1:41001-1089918
1.10.3.14_locus_tag=all_03649	1	3769009	3770148	1.10.3.14_locus_tag=all_03650	1	3770164	3771732	0	0	0	2	2	0	3769009	3771732	chr1:3769009-3771732
crcB_product=Putative fluoride ion transporter CrcB	1	3854389	3854772	cspE_product=Cold shock-like protein CspE	1	3854840	3855049	0	0	0	2	2	0	3854389	3855049	chr1:3854389-3855049
dauR_product=Transcriptional regulator DauR	1	420080	420802	dsrF_product=Intracellular sulfur oxidation protein DsrF	1	421188	421547	1	0	0	1	2	0	420080	421547	chr1:420080-421547
2.8.1.-_locus_tag=all_00382	1	420802	421188	dsrF_product=Intracellular sulfur oxidation protein DsrF	1	421188	421547	0	0	0	2	2	1	420802	421547	chr1:420802-421547
dsrF_product=Intracellular sulfur oxidation protein DsrF	1	421188	421547	2.8.1.-_locus_tag=all_00804	1	800731	801117	0	0	2	0	2	0	421188	801117	chr1:421188-801117
tusB_product=Protein TusB	1	421555	421842	2.8.1.-_locus_tag=all_00804	1	800731	801117	0	0	2	0	2	0	421555	801117	chr1:421555-801117
cadB_product=putative cadaverine/lysine antiporter	1	4055059	4056393	4.1.1.18_locus_tag=all_02508	1	2605009	2607156	0	0	2	0	2	0	2605009	4056393	chr1:2605009-4056393
3.6.3.14_locus_tag=all_03915	1	4082912	4084453	atpG_product=ATP synthase gamma chain	1	5368963	5369826	0	2	0	0	2	0	4082912	5369826	chr1:4082912-5369826
ybbJ_product=Inner membrane protein YbbJ	1	4088260	4088718	hflK_2_product=Modulator of FtsH protease HflK	1	2521282	2522199	0	0	2	0	2	0	2521282	4088718	chr1:2521282-4088718
2.4.2.-_locus_tag=all_03896	1	4093804	4094571	5.3.1.28_locus_tag=all_03897	1	4094646	4095227	2	0	0	0	2	0	4093804	4095227	chr1:4093804-4095227
tomB_product=Hha toxicity modulator TomB	1	4118843	4119217	hha_product=Hemolysin expression-modulating protein Hha	1	4119244	4119462	0	0	0	2	2	0	4118843	4119462	chr1:4118843-4119462
ykgO_product=50S ribosomal protein L36 2	1	4123012	4123152	rpmE2_product=50S ribosomal protein L31 type B	1	4123152	4123415	0	0	0	2	2	1	4123012	4123415	chr1:4123012-4123415
4.2.1.59_locus_tag=all_03940	1	4136466	4136921	LpxA_2_product=The LpxA gene is widely known to be involved in the biosynthesis of lipid A in Gram-negative bacteria and mutations to this gene may cause resistance to antimicrobial peptides that target the outer membrane	1	4380461	4381486	2	0	0	0	2	0	4136466	4381486	chr1:4136466-4381486
4.2.1.59_locus_tag=all_03940	1	4136466	4136921	skp_product=Chaperone protein Skp	1	4381490	4381975	2	0	0	0	2	0	4136466	4381975	chr1:4136466-4381975
2.7.4.22_locus_tag=all_03949	1	4146493	4147218	rpsB_product=30S ribosomal protein S2	1	4391774	4392499	2	0	0	0	2	0	4146493	4392499	chr1:4146493-4392499
cyoC_product=Cytochrome bo(3) ubiquinol oxidase subunit 3	1	4170958	4171569	2.5.1.-_locus_tag=all_02787	1	2886299	2887186	0	2	0	0	2	0	2886299	4171569	chr1:2886299-4171569
ydgK_product=Inner membrane protein YdgK	1	4192144	4192584	rsxA_product=Electron transport complex subunit RsxA	1	4192663	4193244	0	0	2	0	2	0	4192144	4193244	chr1:4192144-4193244
nusB_product=N utilization substance protein B	1	4194211	4194630	3.1.3.27_locus_tag=all_02307	1	2416352	2416855	0	0	2	0	2	0	2416352	4194630	chr1:2416352-4194630
1.1.1.262_locus_tag=all_04086	1	4310624	4311613	Erm(34)_product=ErmD confers MLSb phenotype.	1	3269663	3270484	2	0	0	0	2	0	3269663	4311613	chr1:3269663-4311613
1.17.7.4_locus_tag=all_04112	1	4338800	4339750	5.2.1.8_locus_tag=all_04113	1	4339752	4340201	2	0	0	0	2	0	4338800	4340201	chr1:4338800-4340201
metI_4_product=D-methionine transport system permease protein MetI	1	4359563	4360216	metQ_5_product=D-methionine-binding lipoprotein MetQ	1	4360260	4361075	0	0	0	2	2	0	4359563	4361075	chr1:4359563-4361075
frr_product=Ribosome-recycling factor	1	4389219	4389776	2.7.4.22_locus_tag=all_03949	1	4146493	4147218	2	0	0	0	2	0	4146493	4389776	chr1:4146493-4389776
frr_product=Ribosome-recycling factor	1	4389219	4389776	2.7.4.22_locus_tag=all_04230	1	4389927	4390652	0	0	0	2	2	0	4389219	4390652	chr1:4389219-4390652
frr_product=Ribosome-recycling factor	1	4389219	4389776	2.7.4.22_locus_tag=all_03002	1	3103012	3103737	0	2	0	0	2	0	3103012	4389776	chr1:3103012-4389776
rpsB_product=30S ribosomal protein S2	1	4391774	4392499	2.7.4.22_locus_tag=all_02112	1	2220181	2220906	0	0	2	0	2	0	2220181	4392499	chr1:2220181-4392499
btuF_product=Vitamin B12-binding protein	1	4402986	4403786	3.2.2.9_locus_tag=all_02102	1	2207840	2208538	0	0	2	0	2	0	2207840	4403786	chr1:2207840-4403786
rpsS_product=30S ribosomal protein S19	1	430895	431173	rplN_product=50S ribosomal protein L14	1	433270	433641	2	0	0	0	2	0	430895	433641	chr1:430895-433641
rpsS_product=30S ribosomal protein S19	1	430895	431173	rplX_product=50S ribosomal protein L24	1	433652	433966	2	0	0	0	2	0	430895	433966	chr1:430895-433966
4.2.1.1_locus_tag=all_04280	1	4447048	4447710	tet34_2_product=tet34 causes the activation of Mg2+-dependent purine nucleotide synthesis%2C which protects the protein synthesis pathway. It is found in Gram-negative Vibrio	1	4447770	4448306	0	0	0	2	2	0	4447048	4448306	chr1:4447048-4448306
rplV_product=50S ribosomal protein L22	1	431188	431520	rplN_product=50S ribosomal protein L14	1	433270	433641	2	0	0	0	2	0	431188	433641	chr1:431188-433641
rplV_product=50S ribosomal protein L22	1	431188	431520	rplX_product=50S ribosomal protein L24	1	433652	433966	2	0	0	0	2	0	431188	433966	chr1:431188-433966
3.1.3.18_locus_tag=all_04293	1	4506238	4506999	6.1.1.2_locus_tag=all_04294	1	4506992	4507996	0	2	0	0	2	1	4506238	4507996	chr1:4506238-4507996
2.1.1.176_locus_tag=all_04362	1	4556364	4557659	arnA_3_product=arnA modifies lipid A with 4-amino-4-deoxy-L-arabinose (Ara4N) which allows gram-negative bacteria to resist the antimicrobial activity of cationic antimicrobial peptides and antibiotics such as polymyxin. arnA is found in E. coli and P. aeruginosa.	1	4557712	4558659	0	2	0	0	2	0	4556364	4558659	chr1:4556364-4558659
4.3.2.3_protein_id=gnl|Prokka|all_04399	1	4562402	4563061	ycgL_product=Protein YcgL	1	2058185	2058466	0	0	2	0	2	0	2058185	4563061	chr1:2058185-4563061
1.17.7.4_locus_tag=all_04394	1	4583637	4584587	5.2.1.8_locus_tag=all_04395	1	4584589	4585038	0	0	0	2	2	0	4583637	4585038	chr1:4583637-4585038
rpmC_product=50S ribosomal protein L29	1	432659	432850	rpsH_product=30S ribosomal protein S8	1	434874	435266	2	0	0	0	2	0	432659	435266	chr1:432659-435266
6.3.4.14_locus_tag=all_04409	1	4595649	4596998	4.2.1.10_locus_tag=all_04411	1	4597499	4597951	0	2	0	0	2	0	4595649	4597951	chr1:4595649-4597951
rpsQ_product=30S ribosomal protein S17	1	432850	433104	rplF_product=50S ribosomal protein L6	1	435279	435812	2	0	0	0	2	0	432850	435812	chr1:432850-435812
rpsQ_product=30S ribosomal protein S17	1	432850	433104	rplR_product=50S ribosomal protein L18	1	435822	436175	2	0	0	0	2	0	432850	436175	chr1:432850-436175
rpsQ_product=30S ribosomal protein S17	1	432850	433104	rpsE_product=30S ribosomal protein S5	1	436190	436693	2	0	0	0	2	0	432850	436693	chr1:432850-436693
rpsQ_product=30S ribosomal protein S17	1	432850	433104	rpmD_product=50S ribosomal protein L30	1	436697	436876	2	0	0	0	2	0	432850	436876	chr1:432850-436876
3.6.4.12_locus_tag=all_04462	1	4625774	4626385	3.1.22.4_locus_tag=all_04463	1	4626465	4626986	0	0	2	0	2	0	4625774	4626986	chr1:4625774-4626986
rplN_product=50S ribosomal protein L14	1	433270	433641	rpsS_product=30S ribosomal protein S19	1	430895	431173	0	0	2	0	2	0	430895	433641	chr1:430895-433641
rplN_product=50S ribosomal protein L14	1	433270	433641	rplV_product=50S ribosomal protein L22	1	431188	431520	0	0	2	0	2	0	431188	433641	chr1:431188-433641
rplX_product=50S ribosomal protein L24	1	433652	433966	rpsS_product=30S ribosomal protein S19	1	430895	431173	0	0	2	0	2	0	430895	433966	chr1:430895-433966
rplX_product=50S ribosomal protein L24	1	433652	433966	rplV_product=50S ribosomal protein L22	1	431188	431520	0	0	2	0	2	0	431188	433966	chr1:431188-433966
rplX_product=50S ribosomal protein L24	1	433652	433966	rpsC_product=30S ribosomal protein S3	1	431538	432236	0	0	2	0	2	0	431538	433966	chr1:431538-433966
rplX_product=50S ribosomal protein L24	1	433652	433966	rpsM_product=30S ribosomal protein S13	1	438950	439306	1	1	0	0	2	0	433652	439306	chr1:433652-439306
rplX_product=50S ribosomal protein L24	1	433652	433966	rpsD_product=30S ribosomal protein S4	1	439746	440366	1	1	0	0	2	0	433652	440366	chr1:433652-440366
4.2.1.11_locus_tag=all_00055	1	55684	56982	6.3.4.2_locus_tag=all_00056	1	57064	58701	0	0	2	0	2	0	55684	58701	chr1:55684-58701
rplE_product=50S ribosomal protein L5	1	433981	434520	rpsS_product=30S ribosomal protein S19	1	430895	431173	0	0	2	0	2	0	430895	434520	chr1:430895-434520
rplE_product=50S ribosomal protein L5	1	433981	434520	rplV_product=50S ribosomal protein L22	1	431188	431520	0	0	2	0	2	0	431188	434520	chr1:431188-434520
rplE_product=50S ribosomal protein L5	1	433981	434520	rpsC_product=30S ribosomal protein S3	1	431538	432236	0	0	2	0	2	0	431538	434520	chr1:431538-434520
rplE_product=50S ribosomal protein L5	1	433981	434520	rpsM_product=30S ribosomal protein S13	1	438950	439306	1	1	0	0	2	0	433981	439306	chr1:433981-439306
rplE_product=50S ribosomal protein L5	1	433981	434520	rpsD_product=30S ribosomal protein S4	1	439746	440366	1	1	0	0	2	0	433981	440366	chr1:433981-440366
2.4.2.21_locus_tag=all_04594	1	4775685	4776752	2.7.8.26_locus_tag=all_04595	1	4776780	4777520	0	0	2	0	2	0	4775685	4777520	chr1:4775685-4777520
hisB_product=Histidine biosynthesis bifunctional protein HisB	1	4793026	4794093	2.4.2.-_locus_tag=all_04610	1	4794093	4794683	0	0	2	0	2	1	4793026	4794683	chr1:4793026-4794683
rpsN_product=30S ribosomal protein S14	1	434535	434840	rpsQ_product=30S ribosomal protein S17	1	432850	433104	0	0	2	0	2	0	432850	434840	chr1:432850-434840
rpsN_product=30S ribosomal protein S14	1	434535	434840	rpsD_product=30S ribosomal protein S4	1	439746	440366	1	1	0	0	2	0	434535	440366	chr1:434535-440366
PmrE_2_product=PmrE is required for the synthesis and transfer of 4-amino-4-deoxy-L-arabinose (Ara4N) to Lipid A%2C which allows gram-negative bacteria to resist the antimicrobial activity of cationic antimicrobial peptides and antibiotics such as polymyxin	1	4821416	4822582	1.1.1.44_locus_tag=all_04632	1	4822829	4824235	0	0	2	0	2	0	4821416	4824235	chr1:4821416-4824235
rpsH_product=30S ribosomal protein S8	1	434874	435266	rpsQ_product=30S ribosomal protein S17	1	432850	433104	0	0	2	0	2	0	432850	435266	chr1:432850-435266
rpsH_product=30S ribosomal protein S8	1	434874	435266	rpsD_product=30S ribosomal protein S4	1	439746	440366	1	1	0	0	2	0	434874	440366	chr1:434874-440366
relB_product=Antitoxin RelB	1	4835187	4835429	3.1.-.-_locus_tag=all_01711	1	1775653	1775937	0	0	2	0	2	0	1775653	4835429	chr1:1775653-4835429
lamB_4_product=Maltoporin	1	4835762	4837051	macB_54_product=MacB is an ATP-binding cassette (ABC) transporter that exports macrolides with 14- or 15- membered lactones. It forms an antibiotic efflux complex with MacA and TolC.	1	4837135	4838244	2	0	0	0	2	0	4835762	4838244	chr1:4835762-4838244
3.5.4.13_locus_tag=all_04650	1	4848888	4849469	2.7.1.48_locus_tag=all_04651	1	4849560	4850201	0	0	2	0	2	0	4848888	4850201	chr1:4848888-4850201
rplF_product=50S ribosomal protein L6	1	435279	435812	rpsD_product=30S ribosomal protein S4	1	439746	440366	1	1	0	0	2	0	435279	440366	chr1:435279-440366
rplR_product=50S ribosomal protein L18	1	435822	436175	rpsD_product=30S ribosomal protein S4	1	439746	440366	1	1	0	0	2	0	435822	440366	chr1:435822-440366
groL_product=60 kDa chaperonin	1	4942314	4943960	groS_product=10 kDa chaperonin	1	4943998	4944291	0	0	0	2	2	0	4942314	4944291	chr1:4942314-4944291
cbpA_product=Curved DNA-binding protein	1	4966639	4967556	cbpM_product=Chaperone modulatory protein CbpM	1	4967556	4967861	0	0	0	2	2	1	4966639	4967861	chr1:4966639-4967861
2.3.1.210_locus_tag=all_04704	1	4979474	4980148	2.7.7.24_locus_tag=all_04705	1	4980126	4981007	2	0	0	0	2	1	4979474	4981007	chr1:4979474-4981007
3.6.4.-_locus_tag=all_04711	1	4986940	4988199	trxA_3_product=Thioredoxin 1	1	4988530	4988859	2	0	0	0	2	0	4986940	4988859	chr1:4986940-4988859
rplO_product=50S ribosomal protein L15	1	436880	437314	2.7.7.6_locus_tag=all_00420	1	445808	446797	2	0	0	0	2	0	436880	446797	chr1:436880-446797
1.6.5.11_locus_tag=all_04797	1	5029952	5030254	1.6.5.11_locus_tag=all_04799	1	5030817	5031359	0	0	2	0	2	0	5029952	5031359	chr1:5029952-5031359
2.7.2.1_locus_tag=all_04814	1	5048324	5049526	2.3.1.8_locus_tag=all_04815	1	5049727	5051874	0	0	2	0	2	0	5048324	5051874	chr1:5048324-5051874
rpsD_product=30S ribosomal protein S4	1	439746	440366	rplN_product=50S ribosomal protein L14	1	433270	433641	0	0	2	0	2	0	433270	440366	chr1:433270-440366
rpsD_product=30S ribosomal protein S4	1	439746	440366	rplX_product=50S ribosomal protein L24	1	433652	433966	0	0	2	0	2	0	433652	440366	chr1:433652-440366
2.1.1.151_locus_tag=all_04936	1	5125252	5125962	cbiM_product=Cobalt transport protein CbiM	1	1015733	1016470	0	2	0	0	2	0	1015733	5125962	chr1:1015733-5125962
2.1.1.151_locus_tag=all_04936	1	5125252	5125962	cbiN_product=Cobalt transport protein CbiN	1	1016472	1016753	0	2	0	0	2	0	1016472	5125962	chr1:1016472-5125962
rplQ_product=50S ribosomal protein L17	1	441422	441808	rpsM_product=30S ribosomal protein S13	1	438950	439306	0	0	2	0	2	0	438950	441808	chr1:438950-441808
2.7.1.156_locus_tag=all_04942	1	5129993	5130538	2.4.2.21_locus_tag=all_04943	1	5130582	5131637	0	2	0	0	2	0	5129993	5131637	chr1:5129993-5131637
3.5.1.28_locus_tag=all_04905	1	5136079	5136951	1.3.3.3_locus_tag=all_04906	1	5136951	5137850	0	0	2	0	2	1	5136079	5137850	chr1:5136079-5137850
nusG_product=Transcription termination/antitermination protein NusG	1	5136978	5137523	rplK_product=50S ribosomal protein L11	1	5136393	5136821	0	0	2	0	2	0	5136393	5137523	chr1:5136393-5137523
tatB_product=Sec-independent protein translocase protein TatB	1	5161417	5161953	tatA_product=Sec-independent protein translocase protein TatA	1	5161957	5162208	1	0	0	1	2	0	5161417	5162208	chr1:5161417-5162208
tatA_product=Sec-independent protein translocase protein TatA	1	5161957	5162208	tatC_product=Sec-independent protein translocase protein TatC	1	1454712	1455491	0	0	2	0	2	0	1454712	5162208	chr1:1454712-5162208
6.3.2.6_locus_tag=all_04937	1	5171976	5172689	bamC_product=Outer membrane protein assembly factor BamC	1	1423999	1425033	0	0	2	0	2	0	1423999	5172689	chr1:1423999-5172689
iscA_2_product=Iron-binding protein IscA	1	5230157	5230480	2.8.1.7_locus_tag=all_04986	1	5230911	5232125	0	0	2	0	2	0	5230157	5232125	chr1:5230157-5232125
iscR_product=HTH-type transcriptional regulator IscR	1	5232304	5232795	2.1.1.200_locus_tag=all_04988	1	5233030	5233764	0	0	2	0	2	0	5232304	5233764	chr1:5232304-5233764
1.6.5.11_locus_tag=all_05056	1	5253575	5254117	hycG_product=Formate hydrogenlyase subunit 7	1	1143888	1144655	0	2	0	0	2	0	1143888	5254117	chr1:1143888-5254117
3.4.25.2_locus_tag=all_05047	1	5276100	5276630	hslU_product=ATP-dependent protease ATPase subunit HslU	1	5276640	5277974	0	0	0	2	2	0	5276100	5277974	chr1:5276100-5277974
hslU_product=ATP-dependent protease ATPase subunit HslU	1	5276640	5277974	3.4.25.2_locus_tag=all_01298	1	1339669	1340199	0	0	2	0	2	0	1339669	5277974	chr1:1339669-5277974
dsbA_2_product=Thiol:disulfide interchange protein DsbA	1	5337034	5337657	2.7.11.1_locus_tag=all_05107	1	5337685	5338671	0	0	0	2	2	0	5337034	5338671	chr1:5337034-5338671
atpB_product=ATP synthase subunit a	1	5365185	5366000	atpI_product=ATP synthase protein I	1	1251126	1251506	0	0	2	0	2	0	1251126	5366000	chr1:1251126-5366000
3.6.3.14_locus_tag=all_05136	1	5367371	5368912	3.6.3.14_locus_tag=all_05138	1	5369853	5371235	0	0	0	2	2	0	5367371	5371235	chr1:5367371-5371235
atpG_product=ATP synthase gamma chain	1	5368963	5369826	3.6.3.14_locus_tag=all_03917	1	4085394	4086776	0	2	0	0	2	0	4085394	5369826	chr1:4085394-5369826
atpG_product=ATP synthase gamma chain	1	5368963	5369826	atpE_product=ATP synthase subunit c	1	5366050	5366289	0	0	2	0	2	0	5366050	5369826	chr1:5366050-5369826
6.3.2.2_locus_tag=all_05127	1	5379251	5380807	3.1.3.-_locus_tag=all_05129	1	5381299	5381865	0	0	2	0	2	0	5379251	5381865	chr1:5379251-5381865
6.3.2.2_locus_tag=all_05127	1	5379251	5380807	yqaA_product=Inner membrane protein YqaA	1	1175959	1176387	0	0	2	0	2	0	1175959	5380807	chr1:1175959-5380807
csrA_product=Carbon storage regulator	1	5383827	5384012	6.1.1.7_locus_tag=all_05137	1	5384376	5387003	0	0	2	0	2	0	5383827	5387003	chr1:5383827-5387003
srlR_5_product=Glucitol operon repressor	1	5397051	5397824	5.3.1.13_locus_tag=all_05152	1	5397817	5398782	0	0	2	0	2	1	5397051	5398782	chr1:5397051-5398782
3.1.26.3_locus_tag=all_05203	1	5399791	5400471	era_product=GTPase Era	1	5264819	5265724	0	2	0	0	2	0	5264819	5400471	chr1:5264819-5400471
APH(6)-Id_1_product=APH(6)-Id is an aminoglycoside phosphotransferase encoded by plasmids%2C integrative conjugative elements and chromosomal genomic islands in K. pneumoniae%2C Salmonella spp.%2C E. coli%2C Shigella flexneri%2C Providencia alcalifaciens%2C Pseudomonas spp.%2C V. cholerae%2C Edwardsiella tarda%2C Pasteurella multocida and Aeromonas bestiarum	2	191164	192000	APH(3'')-Ib_1_product=APH(3'')-Ib is an aminoglycoside phosphotransferase encoded by plasmids%2C transposons%2C integrative conjugative elements and chromosomes in Enterobacteriaceae and Pseudomonas spp.	2	192000	192419	2	0	0	0	2	1	191164	192419	chr2:191164-192419
virB8_1_product=Type IV secretion system protein virB8	3	41715	42413	virB9_2_product=Type IV secretion system protein virB9	3	42424	43308	0	0	0	2	2	0	41715	43308	chr3:41715-43308
6.3.4.14_locus_tag=all_00451	1	473815	475164	4.2.1.10_locus_tag=all_00453	1	475665	476117	2	0	0	0	2	0	473815	476117	chr1:473815-476117
ssb_3_product=Single-stranded DNA-binding protein	3	70090	70617	6.6.1.2_locus_tag=all_05461	3	71600	72568	0	0	2	0	2	0	70090	72568	chr3:70090-72568
ANT(2'')-Ia_product=Plasmid or integron-encoded nucleotidylylation of 2-deoxystreptamine aminoglycosides at the hydroxyl group at position 2'' in P. aeruginosa%2C K. pneumoniae%2C Morganella morganii%2C E. coli%2C S. typhimurium%2C C. freundii and A. baumannii	3	145133	145666	arr-3_product=arr-3 is a plasmid-encoded ribosyltransferase found in Vibrio fluvialis	3	144596	145048	2	0	0	0	2	0	144596	145666	chr3:144596-145666
ANT(2'')-Ia_product=Plasmid or integron-encoded nucleotidylylation of 2-deoxystreptamine aminoglycosides at the hydroxyl group at position 2'' in P. aeruginosa%2C K. pneumoniae%2C Morganella morganii%2C E. coli%2C S. typhimurium%2C C. freundii and A. baumannii	3	145133	145666	VEB-3_product=VEB-3 is a beta-lactamase found in Enterobacter cloacae	3	145811	146710	0	0	2	0	2	0	145133	146710	chr3:145133-146710
higA1_2_product=Antitoxin HigA1	4	4108	4410	higB2_2_product=Putative toxin HigB2	3	3749	4099	2	0	0	0	2	0	3749	4410	chr4:3749-4410
fis_product=DNA-binding protein Fis	1	479882	480178	1.3.1.-_locus_tag=all_00447	1	469805	470770	2	0	0	0	2	0	469805	480178	chr1:469805-480178
TEM-126_1_product=TEM-126 is an extended-spectrum beta-lactamase found in E. coli.	4	129326	130186	rmtB_product=RmtB is a 16S rRNA methyltransferase that targets mature or nearly mature 30S subunits. It transfers a methyl group from S-adenosyl-L-methionine to N7-G1405 of the 16S rRNA%2C an aminoglycoside binding site.	3	130352	131107	0	2	0	0	2	0	129326	131107	chr4:129326-131107
norA_2_product=NorA is a multidrug efflux pump in Staphylococcus aureus that confers resistance to fluoroquinolones and other structurally unrelated antibiotics like acriflavine. It shares 30%25 similarity with NorA%2C and is a structural of Bmr of Bacillus subtilis. It is regulated by arlRS and mgrA%2C the latter also known as NorR.	5	190419	191672	3.2.1.23_locus_tag=all_05718	5	191724	194798	0	2	0	0	2	0	190419	194798	chr5:190419-194798
mreB_product=Rod shape-determining protein MreB	1	491094	492137	mreC_product=Cell shape-determining protein MreC	1	492208	493200	0	1	0	1	2	0	491094	493200	chr1:491094-493200
mreB_product=Rod shape-determining protein MreB	1	491094	492137	mreD_product=Rod shape-determining protein MreD	1	493200	493688	0	1	0	1	2	0	491094	493688	chr1:491094-493688
exbD_1_product=Biopolymer transport protein ExbD	1	500068	500493	exbB_1_product=Biopolymer transport protein ExbB	1	500500	501231	0	1	1	0	2	0	500068	501231	chr1:500068-501231
bcrA_2_product=bcrA is an ABC transporter found in Bacillus licheniformis that confers bacitracin resistance	1	540095	540907	mlaE_product=putative phospholipid ABC transporter permease protein MlaE	1	540915	541697	1	0	0	1	2	0	540095	541697	chr1:540095-541697
mlaE_product=putative phospholipid ABC transporter permease protein MlaE	1	540915	541697	mlaC_product=putative phospholipid-binding protein MlaC	1	542272	542907	1	1	0	0	2	0	540915	542907	chr1:540915-542907
mlaD_product=putative phospholipid ABC transporter-binding protein MlaD	1	541702	542253	mlaB_product=putative phospholipid ABC transporter-binding protein MlaB	1	542907	543197	0	0	0	2	2	0	541702	543197	chr1:541702-543197
rplU_product=50S ribosomal protein L21	1	546659	546970	yhbE_product=putative inner membrane transporter YhbE	1	673468	674433	1	1	0	0	2	0	546659	674433	chr1:546659-674433
greA_product=Transcription elongation factor GreA	1	551222	551698	2.1.1.166_locus_tag=all_04476	1	4663704	4664333	0	2	0	0	2	0	551222	4664333	chr1:551222-4664333
yhbY_product=RNA-binding protein YhbY	1	551851	552183	2.1.1.166_locus_tag=all_04476	1	4663704	4664333	0	2	0	0	2	0	551851	4664333	chr1:551851-4664333
yqjA_product=Inner membrane protein YqjA	1	606166	606828	mzrA_product=Modulator protein MzrA	1	614561	614947	0	0	2	0	2	0	606166	614947	chr1:606166-614947
2.7.1.200_locus_tag=all_00607	1	628912	629379	2.7.1.200_locus_tag=all_00608	1	629406	629690	0	0	2	0	2	0	628912	629690	chr1:628912-629690
2.7.1.200_locus_tag=all_00608	1	629406	629690	gatC_1_product=PTS system galactitol-specific EIIC component	1	590697	592079	0	0	2	0	2	0	590697	629690	chr1:590697-629690
rbfA_product=30S ribosome-binding factor	1	654515	654916	5.4.99.25_locus_tag=all_00542	1	565454	566398	2	0	0	0	2	0	565454	654916	chr1:565454-654916
yhbE_product=putative inner membrane transporter YhbE	1	673468	674433	3.6.5.-_locus_tag=all_00523	1	546517	547695	2	0	0	0	2	0	546517	674433	chr1:546517-674433
yhbE_product=putative inner membrane transporter YhbE	1	673468	674433	rpmA_product=50S ribosomal protein L27	1	546991	547248	0	0	2	0	2	0	546991	674433	chr1:546991-674433
4.1.2.25_locus_tag=all_00668	1	682953	683336	bacA_product=bacA is a gene that recycles undecaprenyl pyrophosphate during cell wall biosynthesis which confers resistance to bacitracin	1	683535	684356	0	0	0	2	2	0	682953	684356	chr1:682953-684356
bacA_product=bacA is a gene that recycles undecaprenyl pyrophosphate during cell wall biosynthesis which confers resistance to bacitracin	1	683535	684356	4.1.2.25_locus_tag=all_00518	1	539633	540016	0	0	2	0	2	0	539633	684356	chr1:539633-684356
rapZ_product=RNase adapter protein RapZ	1	688663	689517	hpf_1_product=Ribosome hibernation promoting factor	1	531911	532198	2	0	0	0	2	0	531911	689517	chr1:531911-689517
Streptococcus pneumoniae PBP1a conferring resistance to amoxicillin_1_product=PBP1a is a penicillin-binding protein found in Streptococcus pneumoniae	1	689850	690575	4.2.1.-_locus_tag=all_00677	1	690572	691225	0	0	2	0	2	1	689850	691225	chr1:689850-691225
1.-.-.-_locus_tag=all_00708	1	723598	723912	mdaB_product=Modulator of drug activity B	1	704307	704888	2	0	0	0	2	0	704307	723912	chr1:704307-723912
2.7.7.87_locus_tag=all_00757	1	771329	771901	5.99.1.2_locus_tag=all_00758	1	771906	772448	0	0	2	0	2	0	771329	772448	chr1:771329-772448
6.3.2.3_locus_tag=all_00761	1	774164	775114	2.1.1.193_locus_tag=all_00762	1	775135	775866	2	0	0	0	2	0	774164	775866	chr1:774164-775866
3.5.1.88_locus_tag=all_00761	1	774172	774681	arnA_1_product=arnA modifies lipid A with 4-amino-4-deoxy-L-arabinose (Ara4N) which allows gram-negative bacteria to resist the antimicrobial activity of cationic antimicrobial peptides and antibiotics such as polymyxin. arnA is found in E. coli and P. aeruginosa.	1	774696	775643	0	0	2	0	2	0	774172	775643	chr1:774172-775643
arnA_1_product=arnA modifies lipid A with 4-amino-4-deoxy-L-arabinose (Ara4N) which allows gram-negative bacteria to resist the antimicrobial activity of cationic antimicrobial peptides and antibiotics such as polymyxin. arnA is found in E. coli and P. aeruginosa.	1	774696	775643	3.5.1.-_locus_tag=all_00272	1	302256	303158	2	0	0	0	2	0	302256	775643	chr1:302256-775643
2.7.7.6_locus_tag=all_00770	1	780539	781528	rplE_product=50S ribosomal protein L5	1	433981	434520	0	0	2	0	2	0	433981	781528	chr1:433981-781528
2.7.7.6_locus_tag=all_00770	1	780539	781528	rpsN_product=30S ribosomal protein S14	1	434535	434840	0	0	2	0	2	0	434535	781528	chr1:434535-781528
2.7.7.6_locus_tag=all_00770	1	780539	781528	rpsH_product=30S ribosomal protein S8	1	434874	435266	0	0	2	0	2	0	434874	781528	chr1:434874-781528
2.7.7.6_locus_tag=all_00770	1	780539	781528	rplF_product=50S ribosomal protein L6	1	435279	435812	0	0	2	0	2	0	435279	781528	chr1:435279-781528
2.7.7.6_locus_tag=all_00770	1	780539	781528	rplR_product=50S ribosomal protein L18	1	435822	436175	0	0	2	0	2	0	435822	781528	chr1:435822-781528
2.7.7.6_locus_tag=all_00770	1	780539	781528	rpsE_product=30S ribosomal protein S5	1	436190	436693	0	0	2	0	2	0	436190	781528	chr1:436190-781528
2.1.2.10_locus_tag=all_00802	1	819533	820627	gcvH_product=Glycine cleavage system H protein	1	860201	860590	2	0	0	0	2	0	819533	860590	chr1:819533-860590
6.1.1.3_locus_tag=all_00750	1	829753	831681	rplT_product=50S ribosomal protein L20	1	2212900	2213256	0	2	0	0	2	0	829753	2213256	chr1:829753-2213256
6.1.1.20_locus_tag=all_00755	1	834230	836617	ihfA_product=Integration host factor subunit alpha	1	4405458	4405757	0	2	0	0	2	0	834230	4405757	chr1:834230-4405757
cpxA_1_product=CpxA is a membrane-localized sensor kinase that is activated by envelope stress. It starts a kinase cascade that activates CpxR%2C which promotes efflux complex expression.	1	845156	846511	vanRI_product=VanRI is the regulatory transcriptional activator in the VanSR regulator within the VanI glycopeptide resistance gene cluster.	1	846508	847227	0	0	2	0	2	1	845156	847227	chr1:845156-847227
tetA(48)_1_product=TetA(48) is a Tetracycline efflux pump described in Paenibacillus sp. LC231%2C a strain of Paenibacillus isolated from Lechuguilla Cave%2C NM%2C USA. Described by Pawlowski et al. 2016.	1	113399	114223	cbiM_product=Cobalt transport protein CbiM	1	1015733	1016470	0	0	2	0	2	0	113399	1016470	chr1:113399-1016470
2.1.2.10_locus_tag=all_00846	1	859082	860176	gcvH_product=Glycine cleavage system H protein	1	860201	860590	0	0	0	2	2	0	859082	860590	chr1:859082-860590
gcvH_product=Glycine cleavage system H protein	1	860201	860590	1.4.4.2_locus_tag=all_04787	1	4971025	4973898	0	2	0	0	2	0	860201	4973898	chr1:860201-4973898
fimC_1_product=Chaperone protein FimC	1	906561	907265	fim_1_product=Fimbrial subunit type 1	1	869550	870098	2	0	0	0	2	0	869550	907265	chr1:869550-907265
macB_5_product=MacB is an ATP-binding cassette (ABC) transporter that exports macrolides with 14- or 15- membered lactones. It forms an antibiotic efflux complex with MacA and TolC.	1	910520	911188	ftsX_product=Cell division protein FtsX	1	311393	312448	2	0	0	0	2	0	311393	911188	chr1:311393-911188
4.99.1.3_locus_tag=all_00110	1	116623	117417	1.3.1.106_locus_tag=all_00111	1	117428	118213	0	0	2	0	2	0	116623	118213	chr1:116623-118213
2.4.2.43_locus_tag=all_00917	1	922156	923811	3.5.1.-_locus_tag=all_00918	1	923811	924713	0	0	2	0	2	1	922156	924713	chr1:922156-924713
nikR_product=Nickel-responsive regulator	1	935698	936096	macB_46_product=MacB is an ATP-binding cassette (ABC) transporter that exports macrolides with 14- or 15- membered lactones. It forms an antibiotic efflux complex with MacA and TolC.	1	4397646	4398437	0	2	0	0	2	0	935698	4398437	chr1:935698-4398437
2.1.1.266_locus_tag=all_00939	1	947531	948373	1.8.1.7_locus_tag=all_00940	1	948446	949798	0	0	2	0	2	0	947531	949798	chr1:947531-949798
2.1.1.-_locus_tag=all_00940	1	961048	961773	4.99.1.3_locus_tag=all_00942	1	962566	963360	2	0	0	0	2	0	961048	963360	chr1:961048-963360
1.3.1.106_locus_tag=all_00941	1	961770	962555	2.1.1.151_locus_tag=all_00943	1	963357	964067	2	0	0	0	2	0	961770	964067	chr1:961770-964067
2.1.1.151_locus_tag=all_00943	1	963357	964067	cbiM_product=Cobalt transport protein CbiM	1	1015733	1016470	2	0	0	0	2	0	963357	1016470	chr1:963357-1016470
2.7.1.156_locus_tag=all_00949	1	968098	968643	2.4.2.21_locus_tag=all_00950	1	968687	969742	2	0	0	0	2	0	968098	969742	chr1:968098-969742
4.99.1.3_locus_tag=all_00996	1	1014232	1015026	2.1.1.151_locus_tag=all_00997	1	1015023	1015733	0	0	0	2	2	1	1014232	1015733	chr1:1014232-1015733
cbiM_product=Cobalt transport protein CbiM	1	1015733	1016470	cbiQ_product=Cobalt transport protein CbiQ	1	1016740	1017417	0	1	0	1	2	0	1015733	1017417	chr1:1015733-1017417
2.1.1.-_locus_tag=all_00112	1	118210	118935	3.7.1.12_locus_tag=all_00113	1	118935	119990	0	0	2	0	2	1	118210	119990	chr1:118210-119990
4.3.1.17_locus_tag=all_01034	1	1050969	1052336	sdaC_1_product=Serine transporter	1	1052402	1053691	0	0	0	2	2	0	1050969	1053691	chr1:1050969-1053691
5.1.3.20_locus_tag=all_01038	1	1068549	1069481	2.-.-.-_locus_tag=all_01039	1	1069530	1070549	0	0	2	0	2	0	1068549	1070549	chr1:1068549-1070549
2.1.1.196_locus_tag=all_00115	1	120737	121306	2.1.1.289_locus_tag=all_00116	1	121296	121901	0	0	2	0	2	1	120737	121901	chr1:120737-121901
1.-.-.-_locus_tag=all_01069	1	1101219	1101827	1.-.-.-_locus_tag=all_01070	1	1101824	1103650	2	0	0	0	2	1	1101219	1103650	chr1:1101219-1103650
2.7.4.8_locus_tag=all_01071	1	1101608	1102231	2.7.7.6_locus_tag=all_01072	1	1102286	1102561	0	0	2	0	2	0	1101608	1102561	chr1:1101608-1102561
2.1.1.289_locus_tag=all_00116	1	121296	121901	2.1.1.195_locus_tag=all_00117	1	121895	123034	0	0	2	0	2	1	121296	123034	chr1:121296-123034
5.4.99.60_locus_tag=all_00118	1	123031	123666	cobD_1_product=Cobalamin biosynthesis protein CobD	1	123677	124636	0	0	2	0	2	0	123031	124636	chr1:123031-124636
6.3.2.2_locus_tag=all_01157	1	1176454	1178010	4.4.1.21_locus_tag=all_01158	1	1178167	1178682	0	0	0	2	2	0	1176454	1178682	chr1:1176454-1178682
3.6.3.14_locus_tag=all_01206	1	1245068	1246450	atpF_product=ATP synthase subunit b	1	5366340	5366810	0	0	2	0	2	0	1245068	5366810	chr1:1245068-5366810
2.6.99.2_locus_tag=all_01220	1	1250745	1251476	2.7.8.7_locus_tag=all_01221	1	1251476	1251856	2	0	0	0	2	1	1250745	1251856	chr1:1250745-1251856
atpI_product=ATP synthase protein I	1	1251126	1251506	atpB_product=ATP synthase subunit a	1	5365185	5366000	2	0	0	0	2	0	1251126	5366000	chr1:1251126-5366000
atpI_product=ATP synthase protein I	1	1251126	1251506	atpE_product=ATP synthase subunit c	1	5366050	5366289	2	0	0	0	2	0	1251126	5366289	chr1:1251126-5366289
rseA_product=Anti-sigma-E factor RseA	1	1284255	1284905	rseB_product=Sigma-E factor regulatory protein RseB	1	1284905	1285861	0	2	0	0	2	1	1284255	1285861	chr1:1284255-1285861
tet32_product=Tet32 is a tetracycline resistance gene similar to Tet(O)%2C and binds to the ribosome to confer tetracycline resistance as a ribosomal protection protein.	1	1286523	1288322	3.4.21.89_locus_tag=all_01216	1	1247178	1248152	2	0	0	0	2	0	1247178	1288322	chr1:1247178-1288322
iscU_product=Iron-sulfur cluster assembly scaffold protein IscU	1	1325079	1325465	hscB_product=Co-chaperone protein HscB	1	1325881	1326396	2	0	0	0	2	0	1325079	1326396	chr1:1325079-1326396
slmA_product=Nucleoid occlusion factor SlmA	1	132697	133293	3.6.1.23_locus_tag=all_00127	1	133418	133876	0	0	0	2	2	0	132697	133876	chr1:132697-133876
1.11.1.15_locus_tag=all_01292	1	1338778	1339248	gcvR_product=Glycine cleavage system transcriptional repressor	1	1422384	1422950	2	0	0	0	2	0	1338778	1422950	chr1:1338778-1422950
1.1.1.205_locus_tag=all_01319	1	1352973	1354439	6.3.5.2_locus_tag=all_01320	1	1354507	1356084	0	0	0	2	2	0	1352973	1356084	chr1:1352973-1356084
2.7.7.24_locus_tag=all_01360	1	1409968	1410849	2.3.1.210_locus_tag=all_01361	1	1410827	1411501	0	0	2	0	2	1	1409968	1411501	chr1:1409968-1411501
2.1.1.107_locus_tag=all_01373	1	1420849	1422030	4.2.1.75_locus_tag=all_01374	1	1422052	1422792	0	0	2	0	2	0	1420849	1422792	chr1:1420849-1422792
1.11.1.15_locus_tag=all_01401	1	1421910	1422380	gcvR_product=Glycine cleavage system transcriptional repressor	1	1422384	1422950	0	0	0	2	2	0	1421910	1422950	chr1:1421910-1422950
bamC_product=Outer membrane protein assembly factor BamC	1	1423999	1425033	6.3.2.6_locus_tag=all_01296	1	1342130	1342843	2	0	0	0	2	0	1342130	1425033	chr1:1342130-1425033
bamC_product=Outer membrane protein assembly factor BamC	1	1423999	1425033	6.3.2.6_locus_tag=all_01405	1	1425249	1425962	0	0	0	2	2	0	1423999	1425962	chr1:1423999-1425962
tatC_product=Sec-independent protein translocase protein TatC	1	1454712	1455491	3.1.11.-_locus_tag=all_01406	1	1455536	1456327	0	0	2	0	2	0	1454712	1456327	chr1:1454712-1456327
2.3.1.-_locus_tag=all_01438	1	1461946	1462371	yfeZ_product=Inner membrane protein YfeZ	1	1462358	1462807	0	0	0	2	2	1	1461946	1462807	chr1:1461946-1462807
1.6.5.-_locus_tag=all_01482	1	1528121	1528480	1.6.5.11_locus_tag=all_01483	1	1528496	1529170	2	0	0	0	2	0	1528121	1529170	chr1:1528121-1529170
1.6.5.11_locus_tag=all_01488	1	1535658	1536635	1.6.5.11_locus_tag=all_01489	1	1536650	1537192	2	0	0	0	2	0	1535658	1537192	chr1:1535658-1537192
1.6.5.11_locus_tag=all_01488	1	1535658	1536635	1.6.5.11_locus_tag=all_01490	1	1537204	1537758	2	0	0	0	2	0	1535658	1537758	chr1:1535658-1537758
1.6.5.11_locus_tag=all_01488	1	1535658	1536635	1.6.5.11_locus_tag=all_01491	1	1537755	1538057	2	0	0	0	2	0	1535658	1538057	chr1:1535658-1538057
1.6.5.11_locus_tag=all_01489	1	1536650	1537192	1.6.5.11_locus_tag=all_01491	1	1537755	1538057	2	0	0	0	2	0	1536650	1538057	chr1:1536650-1538057
1.6.5.11_locus_tag=all_01491	1	1537755	1538057	1.6.5.11_locus_tag=all_01492	1	1538054	1539895	2	0	0	0	2	1	1537755	1539895	chr1:1537755-1539895
3.1.4.-_locus_tag=all_01525	1	1544686	1545237	3.6.-.-_locus_tag=all_01526	1	1545295	1545846	0	0	0	2	2	0	1544686	1545846	chr1:1544686-1545846
3.5.99.10_locus_tag=all_01488	1	1544937	1545317	ygaZ_1_product=Inner membrane protein YgaZ	1	1545651	1546391	0	0	2	0	2	0	1544937	1546391	chr1:1544937-1546391
4.2.99.20_locus_tag=all_01499	1	1547727	1548485	4.1.3.36_locus_tag=all_01500	1	1548500	1549357	2	0	0	0	2	0	1547727	1549357	chr1:1547727-1549357
grxC_product=Glutaredoxin 3	1	159826	160077	1.1.1.94_locus_tag=all_04096	1	4272040	4273059	0	2	0	0	2	0	159826	4273059	chr1:159826-4273059
4.2.99.20_locus_tag=all_01553	1	1577531	1578289	4.1.3.36_locus_tag=all_01554	1	1578304	1579161	0	0	0	2	2	0	1577531	1579161	chr1:1577531-1579161
cutA_product=Divalent-cation tolerance protein CutA	1	1664732	1665055	dcuA_product=Anaerobic C4-dicarboxylate transporter DcuA	1	1665180	1666481	0	0	2	0	2	0	1664732	1666481	chr1:1664732-1666481
2.3.1.-_locus_tag=all_01602	1	1673312	1673773	rcnB_1_product=Nickel/cobalt homeostasis protein RcnB	1	1673748	1674065	2	0	0	0	2	1	1673312	1674065	chr1:1673312-1674065
hflX_product=GTPase HflX	1	1707165	1708445	hfq_product=RNA-binding protein Hfq	1	4903761	4904069	1	1	0	0	2	0	1707165	4904069	chr1:1707165-4904069
pspD_product=Phage shock protein D	1	1753320	1753538	pspB_1_product=Phage shock protein B	1	1753926	1754150	1	1	0	0	2	0	1753320	1754150	chr1:1753320-1754150
pspC_product=Phage shock protein C	1	1753567	1753926	pspB_1_product=Phage shock protein B	1	1753926	1754150	1	1	0	0	2	1	1753567	1754150	chr1:1753567-1754150
5.1.3.13_locus_tag=all_01667	1	1756799	1757353	PmrE_1_product=PmrE is required for the synthesis and transfer of 4-amino-4-deoxy-L-arabinose (Ara4N) to Lipid A%2C which allows gram-negative bacteria to resist the antimicrobial activity of cationic antimicrobial peptides and antibiotics such as polymyxin	1	1407623	1408885	2	0	0	0	2	0	1407623	1757353	chr1:1407623-1757353
1.97.1.-_locus_tag=all_01712	1	1775941	1776405	1.17.4.2_locus_tag=all_01713	1	1776646	1778784	0	0	2	0	2	0	1775941	1778784	chr1:1775941-1778784
ltrA_1_product=Group II intron-encoded protein LtrA	1	1815149	1816633	sbmC_product=DNA gyrase inhibitor	1	1816715	1817188	0	1	0	1	2	0	1815149	1817188	chr1:1815149-1817188
3.1.3.3_locus_tag=all_01912	1	1985199	1986170	3.6.4.-_locus_tag=all_01913	1	1986180	1987562	0	0	2	0	2	0	1985199	1987562	chr1:1985199-1987562
trpR_product=Trp operon repressor	1	1992832	1993161	3.6.1.-_locus_tag=all_01918	1	1993148	1993663	0	0	2	0	2	1	1992832	1993663	chr1:1992832-1993663
3.6.1.67_locus_tag=all_01911	1	1994090	1994533	yebC_product=putative transcriptional regulatory protein YebC	1	1994561	1995301	0	0	0	2	2	0	1994090	1995301	chr1:1994090-1995301
3.6.1.67_locus_tag=all_01911	1	1994090	1994533	3.1.22.4_locus_tag=all_01913	1	1995336	1995857	0	0	0	2	2	0	1994090	1995857	chr1:1994090-1995857
yebC_product=putative transcriptional regulatory protein YebC	1	1994561	1995301	3.1.22.4_locus_tag=all_00549	1	613810	614331	0	2	0	0	2	0	613810	1995301	chr1:613810-1995301
yebC_product=putative transcriptional regulatory protein YebC	1	1994561	1995301	3.1.22.4_locus_tag=all_01814	1	1901236	1901757	2	0	0	0	2	0	1901236	1995301	chr1:1901236-1995301
6.2.1.22_locus_tag=all_01959	1	2037786	2038814	citD_product=Citrate lyase acyl carrier protein	1	2038845	2039138	0	0	2	0	2	0	2037786	2039138	chr1:2037786-2039138
tsaB_product=tRNA threonylcarbamoyladenosine biosynthesis protein TsaB	1	2051770	2052465	slp_product=Outer membrane protein slp	1	2052504	2053085	0	1	0	1	2	0	2051770	2053085	chr1:2051770-2053085
minE_product=Cell division topological specificity factor	1	2056251	2056520	minC_product=Septum site-determining protein MinC	1	2057360	2058058	0	1	0	1	2	0	2056251	2058058	chr1:2056251-2058058
minD_product=Septum site-determining protein MinD	1	2056524	2057336	minC_product=Septum site-determining protein MinC	1	2057360	2058058	0	1	0	1	2	0	2056524	2058058	chr1:2056524-2058058
minC_product=Septum site-determining protein MinC	1	2057360	2058058	minD_product=Septum site-determining protein MinD	1	2056524	2057336	0	0	2	0	2	0	2056524	2058058	chr1:2056524-2058058
6.1.1.3_locus_tag=all_02009	1	2114765	2116693	infC_product=Translation initiation factor IF-3	1	2212125	2212559	2	0	0	0	2	0	2114765	2212559	chr1:2114765-2212559
6.1.1.3_locus_tag=all_02009	1	2114765	2116693	rpmI_product=50S ribosomal protein L35	1	2212652	2212849	2	0	0	0	2	0	2114765	2212849	chr1:2114765-2212849
yadH_product=Inner membrane transport permease YadH	1	2164893	2165663	oleC_5_product=oleC is an ABC transporter isolated from Streptomyces antibioticus and is involved in oleandomycin secretion.	1	4202508	4203434	2	0	0	0	2	0	2164893	4203434	chr1:2164893-4203434
6.1.1.-_locus_tag=all_02072	1	2171758	2172639	dksA_product=RNA polymerase-binding transcription factor DksA	1	2172699	2173154	0	0	2	0	2	0	2171758	2173154	chr1:2171758-2173154
rpmI_product=50S ribosomal protein L35	1	2212652	2212849	6.1.1.3_locus_tag=all_04262	1	4410698	4412626	0	0	2	0	2	0	2212652	4412626	chr1:2212652-4412626
3.1.1.29_locus_tag=all_02133	1	2243214	2243627	nlpE_product=Lipoprotein NlpE	1	2243670	2244368	0	0	2	0	2	0	2243214	2244368	chr1:2243214-2244368
nlpE_product=Lipoprotein NlpE	1	2243670	2244368	3.1.1.29_locus_tag=all_03928	1	4123773	4124186	2	0	0	0	2	0	2243670	4124186	chr1:2243670-4124186
1.6.5.8_locus_tag=all_02168	1	2275971	2277209	1.6.5.8_locus_tag=all_02169	1	2277202	2277996	0	0	2	0	2	1	2275971	2277996	chr1:2275971-2277996
1.6.5.8_locus_tag=all_02169	1	2277202	2277996	1.6.5.8_locus_tag=all_02170	1	2277989	2278627	0	0	2	0	2	1	2277202	2278627	chr1:2277202-2278627
1.2.1.41_locus_tag=all_02215	1	2323509	2324762	2.7.2.11_locus_tag=all_02216	1	2324773	2325876	0	0	2	0	2	0	2323509	2325876	chr1:2323509-2325876
2.5.1.78_locus_tag=all_02304	1	2414407	2414877	2.7.4.16_locus_tag=all_02306	1	2415388	2416359	0	0	2	0	2	0	2414407	2416359	chr1:2414407-2416359
2.7.4.16_locus_tag=all_02306	1	2415388	2416359	3.1.3.27_locus_tag=all_02307	1	2416352	2416855	0	0	2	0	2	1	2415388	2416855	chr1:2415388-2416855
5.1.3.2_locus_tag=all_02328	1	2416429	2417445	2.7.7.12_locus_tag=all_02329	1	2417455	2418501	0	2	0	0	2	0	2416429	2418501	chr1:2416429-2418501
1.11.1.15_locus_tag=all_00035	1	39041	39511	gcvR_product=Glycine cleavage system transcriptional repressor	1	1422384	1422950	0	2	0	0	2	0	39041	1422950	chr1:39041-1422950
2.7.1.6_locus_tag=all_02330	1	2418504	2419652	5.1.3.3_locus_tag=all_02331	1	2419646	2420689	0	2	0	0	2	1	2418504	2420689	chr1:2418504-2420689
2.5.1.10_locus_tag=all_02310	1	2419817	2420716	3.1.11.6_locus_tag=all_02311	1	2420717	2420959	0	0	2	0	2	0	2419817	2420959	chr1:2419817-2420959
1.10.3.14_locus_tag=all_02353	1	2434134	2434250	1.10.3.14_locus_tag=all_02355	1	2435421	2436989	0	2	0	0	2	0	2434134	2436989	chr1:2434134-2436989
1.10.3.14_locus_tag=all_02354	1	2434266	2435405	1.10.3.14_locus_tag=all_02355	1	2435421	2436989	0	2	0	0	2	0	2434266	2436989	chr1:2434266-2436989
6.2.1.5_locus_tag=all_02356	1	2437814	2438683	6.2.1.5_locus_tag=all_02357	1	2438683	2439849	0	2	0	0	2	1	2437814	2439849	chr1:2437814-2439849
6.2.1.5_locus_tag=all_02356	1	2437814	2438683	2.3.1.61_locus_tag=all_02358	1	2439953	2441179	0	2	0	0	2	0	2437814	2441179	chr1:2437814-2441179
golS_2_product=GolS is a regulator activated by the presence of gold%2C and promotes the expression of the MdsABC efflux pump.	1	2520420	2520830	ybbJ_product=Inner membrane protein YbbJ	1	4088260	4088718	0	0	2	0	2	0	2520420	4088718	chr1:2520420-4088718
2.7.7.7_locus_tag=all_02696	1	2818369	2819403	lptE_product=LPS-assembly lipoprotein LptE	1	3839994	3840584	0	0	2	0	2	0	2818369	3840584	chr1:2818369-3840584
3.1.2.-_locus_tag=all_02765	1	2891547	2891951	exbD_2_product=Biopolymer transport protein ExbD	1	3766912	3767340	0	0	2	0	2	0	2891547	3767340	chr1:2891547-3767340
3.1.2.-_locus_tag=all_02765	1	2891547	2891951	exbB_2_product=Biopolymer transport protein ExbB	1	3767344	3768036	0	0	2	0	2	0	2891547	3768036	chr1:2891547-3768036
moaB_product=Molybdenum cofactor biosynthesis protein B	1	2948891	2949403	4.6.1.17_locus_tag=all_02829	1	2949407	2949895	0	0	2	0	2	0	2948891	2949895	chr1:2948891-2949895
moaB_product=Molybdenum cofactor biosynthesis protein B	1	2948891	2949403	moaD_product=Molybdopterin synthase sulfur carrier subunit	1	2949888	2950136	0	0	2	0	2	0	2948891	2950136	chr1:2948891-2950136
4.6.1.17_locus_tag=all_02829	1	2949407	2949895	moaD_product=Molybdopterin synthase sulfur carrier subunit	1	2949888	2950136	0	0	2	0	2	1	2949407	2950136	chr1:2949407-2950136
moaD_product=Molybdopterin synthase sulfur carrier subunit	1	2949888	2950136	2.8.1.12_locus_tag=all_02831	1	2950138	2950590	0	0	2	0	2	0	2949888	2950590	chr1:2949888-2950590
glnP_3_product=Glutamine transport system permease protein GlnP	1	2977414	2978073	glnH_2_product=Glutamine-binding periplasmic protein	1	3681039	3681785	0	0	2	0	2	0	2977414	3681785	chr1:2977414-3681785
macB_6_product=MacB is an ATP-binding cassette (ABC) transporter that exports macrolides with 14- or 15- membered lactones. It forms an antibiotic efflux complex with MacA and TolC.	1	310732	311400	nikR_product=Nickel-responsive regulator	1	935698	936096	0	0	2	0	2	0	310732	936096	chr1:310732-936096
LlmA 23S ribosomal RNA methyltransferase_product=Lincosamide (Clindamycin) resistant (putative) ribosomal methyltransferase related to the RlmK 23S rRNA methyltransferase COG family. Detected in Paenibacillus sp. LC231%2C an isolated strain of Paenibacillus found in Lechuguilla Cave%2C NM%2C USA. Described by Pawlowski et al. 2016.	1	3200806	3202008	hspQ_product=Heat shock protein HspQ	1	3458677	3458994	1	1	0	0	2	0	3200806	3458994	chr1:3200806-3458994
3.1.3.-_locus_tag=all_03114	1	3256113	3256850	ycdY_product=Chaperone protein YcdY	1	3256873	3257424	0	0	2	0	2	0	3256113	3257424	chr1:3256113-3257424
2.3.1.180_locus_tag=all_03146	1	3288700	3289653	antibiotic resistant fabG_18_product=fabG is a 3-oxoacyl-acyl carrier protein reductase involved in lipid metabolism and fatty acid biosynthesis.The bacterial biocide Triclosan blocks the final reduction step in fatty acid elongation%2C inhibiting biosynthesis. Point mutations in fabG can confer resistance to Triclosan.	1	3290611	3291345	0	0	2	0	2	0	3288700	3291345	chr1:3288700-3291345
4.2.2.-_locus_tag=all_03152	1	3294060	3295082	2.7.4.9_locus_tag=all_03153	1	3295072	3295713	0	0	2	0	2	1	3294060	3295713	chr1:3294060-3295713
2.7.1.58_locus_tag=all_00009	1	10456	11334	4.1.2.21_locus_tag=all_00010	1	11318	11935	1	0	0	0	1	1	10456	11935	chr1:10456-11935
4.6.1.12_locus_tag=all_00040	1	40522	41001	2.7.7.60_locus_tag=all_00041	1	41001	41711	0	0	1	0	1	1	40522	41711	chr1:40522-41711
3.6.1.9_locus_tag=all_00308	1	321360	321953	1.3.99.-_locus_tag=all_00309	1	321946	323082	0	0	1	0	1	1	321360	323082	chr1:321360-323082
hflD_product=High frequency lysogenization protein HflD	1	3335012	3335653	2.8.1.13_locus_tag=all_03190	1	3335708	3336874	0	0	1	0	1	0	3335012	3336874	chr1:3335012-3336874
hflD_product=High frequency lysogenization protein HflD	1	3335012	3335653	4.3.2.2_locus_tag=all_02987	1	3123752	3125122	1	0	0	0	1	0	3123752	3335653	chr1:3123752-3335653
rarA_product=Replication-associated recombination protein A	1	3352153	3353496	lolA_product=Outer-membrane lipoprotein carrier protein	1	3353505	3354116	1	0	0	0	1	0	3352153	3354116	chr1:3352153-3354116
2.7.1.89_locus_tag=all_03252	1	3357709	3358536	lpoB_product=Penicillin-binding protein activator LpoB	1	3358517	3359164	0	0	0	1	1	1	3357709	3359164	chr1:3357709-3359164
2.7.1.89_locus_tag=all_03252	1	3357709	3358536	3.9.1.-_locus_tag=all_03255	1	3359556	3359912	0	0	0	1	1	0	3357709	3359912	chr1:3357709-3359912
lpoB_product=Penicillin-binding protein activator LpoB	1	3358517	3359164	2.7.1.89_locus_tag=all_03160	1	3300887	3301714	0	0	1	0	1	0	3300887	3359164	chr1:3300887-3359164
2.7.7.7_locus_tag=all_03258	1	3362709	3363713	2.7.4.9_locus_tag=all_03259	1	3363710	3364351	0	0	0	1	1	1	3362709	3364351	chr1:3362709-3364351
Mycobacterium tuberculosis kasA mutant conferring resistance to isoniazid_4_product=Specific mutations on the Mycobacterium tuberculosis kasA gene resulting in lowered affinity of isoniazid%2C resulting in resistance	1	3366300	3367541	antibiotic resistant fabG_15_product=fabG is a 3-oxoacyl-acyl carrier protein reductase involved in lipid metabolism and fatty acid biosynthesis.The bacterial biocide Triclosan blocks the final reduction step in fatty acid elongation%2C inhibiting biosynthesis. Point mutations in fabG can confer resistance to Triclosan.	1	2031816	2032550	0	1	0	0	1	0	2031816	3367541	chr1:2031816-3367541
acpP_product=Acyl carrier protein	1	3367631	3367867	2.3.1.39_locus_tag=all_03037	1	3177947	3178876	1	0	0	0	1	0	3177947	3367867	chr1:3177947-3367867
macB_37_product=MacB is an ATP-binding cassette (ABC) transporter that exports macrolides with 14- or 15- membered lactones. It forms an antibiotic efflux complex with MacA and TolC.	1	3368938	3370878	macA_product=MacA is a membrane fusion protein that forms an antibiotic efflux complex with MacB and TolC.	1	3370875	3371990	1	0	0	0	1	1	3368938	3371990	chr1:3368938-3371990
yceD_product=Large ribosomal RNA subunit accumulation protein YceD	1	3372268	3372789	2.3.1.-_locus_tag=all_03145	1	3287486	3288646	0	0	1	0	1	0	3287486	3372789	chr1:3287486-3372789
6.3.2.-_locus_tag=all_03239	1	3401408	3402310	Escherichia coli nfsA mutations conferring resistance to nitrofurantoin_product=nfsA encodes the major oxygen-insesitive nitroreductase in E. coli. The first step of resistance to nitrofurazone is mutation of nfsA.	1	3402425	3403147	1	0	0	0	1	0	3401408	3403147	chr1:3401408-3403147
Escherichia coli nfsA mutations conferring resistance to nitrofurantoin_product=nfsA encodes the major oxygen-insesitive nitroreductase in E. coli. The first step of resistance to nitrofurazone is mutation of nfsA.	1	3402425	3403147	grxA_1_product=Glutaredoxin 1	1	3403621	3403884	1	0	0	0	1	0	3402425	3403884	chr1:3402425-3403884
grxA_1_product=Glutaredoxin 1	1	3403621	3403884	ybjM_product=Inner membrane protein YbjM	1	3592972	3593355	1	0	0	0	1	0	3403621	3593355	chr1:3403621-3593355
ybjJ_product=Inner membrane protein YbjJ	1	3407050	3408252	3.1.3.-_locus_tag=all_03247	1	3408252	3409064	1	0	0	0	1	1	3407050	3409064	chr1:3407050-3409064
3.2.2.-_locus_tag=all_00313	1	325075	326133	yggX_product=putative Fe(2+)-trafficking protein	1	326162	326437	0	0	1	0	1	0	325075	326437	chr1:325075-326437
2.8.1.1_locus_tag=all_03270	1	3413729	3415036	macB_31_product=MacB is an ATP-binding cassette (ABC) transporter that exports macrolides with 14- or 15- membered lactones. It forms an antibiotic efflux complex with MacA and TolC.	1	3415130	3415762	0	0	1	0	1	0	3413729	3415762	chr1:3413729-3415762
macB_31_product=MacB is an ATP-binding cassette (ABC) transporter that exports macrolides with 14- or 15- membered lactones. It forms an antibiotic efflux complex with MacA and TolC.	1	3415130	3415762	ynjC_product=Inner membrane ABC transporter permease protein YnjC	1	3415762	3417297	0	0	1	0	1	1	3415130	3417297	chr1:3415130-3417297
ydjZ_1_product=TVP38/TMEM64 family inner membrane protein YdjZ	1	3419008	3419718	ydjZ_2_product=TVP38/TMEM64 family inner membrane protein YdjZ	1	3419705	3420361	0	0	1	0	1	1	3419008	3420361	chr1:3419008-3420361
2.7.1.196_locus_tag=all_03287	1	3431451	3431771	chbC_product=PTS system N%2CN'-diacetylchitobiose-specific EIIC component	1	3431919	3433277	0	0	1	0	1	0	3431451	3433277	chr1:3431451-3433277
antibiotic resistant fabG_20_product=fabG is a 3-oxoacyl-acyl carrier protein reductase involved in lipid metabolism and fatty acid biosynthesis.The bacterial biocide Triclosan blocks the final reduction step in fatty acid elongation%2C inhibiting biosynthesis. Point mutations in fabG can confer resistance to Triclosan.	1	3441788	3442549	3.1.3.68_locus_tag=all_03298	1	3442699	3443367	0	0	1	0	1	0	3441788	3443367	chr1:3441788-3443367
ybiR_product=Inner membrane protein YbiR	1	3447229	3448341	mntR_product=Transcriptional regulator MntR	1	3448338	3448811	1	0	0	0	1	1	3447229	3448811	chr1:3447229-3448811
ompW_product=Outer membrane protein W	1	3449121	3449759	1.14.11.-_protein_id=gnl|Prokka|all_03306	1	3449844	3450521	0	0	1	0	1	0	3449121	3450521	chr1:3449121-3450521
hspQ_product=Heat shock protein HspQ	1	3458677	3458994	LlmA 23S ribosomal RNA methyltransferase_product=Lincosamide (Clindamycin) resistant (putative) ribosomal methyltransferase related to the RlmK 23S rRNA methyltransferase COG family. Detected in Paenibacillus sp. LC231%2C an isolated strain of Paenibacillus found in Lechuguilla Cave%2C NM%2C USA. Described by Pawlowski et al. 2016.	1	3200806	3202008	0	0	1	0	1	0	3200806	3458994	chr1:3200806-3458994
4.2.1.20_locus_tag=all_03316	1	3460754	3461563	4.2.1.20_locus_tag=all_03317	1	3461563	3462756	0	0	1	0	1	1	3460754	3462756	chr1:3460754-3462756
4.2.1.20_locus_tag=all_03316	1	3460754	3461563	trpC_product=Tryptophan biosynthesis protein TrpCF	1	3462766	3464124	0	0	1	0	1	0	3460754	3464124	chr1:3460754-3464124
4.2.1.20_locus_tag=all_03317	1	3461563	3462756	trpC_product=Tryptophan biosynthesis protein TrpCF	1	3462766	3464124	0	0	1	0	1	0	3461563	3464124	chr1:3461563-3464124
2.5.1.17_locus_tag=all_03326	1	3472256	3472846	antibiotic resistant fabG_22_product=fabG is a 3-oxoacyl-acyl carrier protein reductase involved in lipid metabolism and fatty acid biosynthesis.The bacterial biocide Triclosan blocks the final reduction step in fatty acid elongation%2C inhibiting biosynthesis. Point mutations in fabG can confer resistance to Triclosan.	1	3368078	3368812	0	0	1	0	1	0	3368078	3472846	chr1:3368078-3472846
lapA_product=Lipopolysaccharide assembly protein A	1	3484718	3485026	lapB_1_product=Lipopolysaccharide assembly protein B	1	3485033	3486202	0	0	1	0	1	0	3484718	3486202	chr1:3484718-3486202
bcrA_9_product=bcrA is an ABC transporter found in Bacillus licheniformis that confers bacitracin resistance	1	3496618	3497610	sapC_product=Peptide transport system permease protein SapC	1	3497610	3498500	0	0	1	0	1	1	3496618	3498500	chr1:3496618-3498500
5.1.3.1_locus_tag=all_00354	1	394132	394809	3.1.3.18_locus_tag=all_00355	1	394802	395563	0	0	0	1	1	1	394132	395563	chr1:394132-395563
focA_product=putative formate transporter 1	1	3530071	3530928	2.3.1.54_locus_tag=all_03413	1	3530980	3533262	0	0	0	1	1	0	3530071	3533262	chr1:3530071-3533262
focA_product=putative formate transporter 1	1	3530071	3530928	2.3.1.54_locus_tag=all_02115	1	2194900	2197182	0	1	0	0	1	0	2194900	3530928	chr1:2194900-3530928
2.7.7.12_locus_tag=all_03359	1	3532500	3533546	2.7.1.6_locus_tag=all_03360	1	3533549	3534697	1	0	0	0	1	0	3532500	3534697	chr1:3532500-3534697
2.7.7.12_locus_tag=all_03359	1	3532500	3533546	5.1.3.3_locus_tag=all_03361	1	3534691	3535734	1	0	0	0	1	0	3532500	3535734	chr1:3532500-3535734
dmsC_2_product=Anaerobic dimethyl sulfoxide reductase chain C	1	3535780	3536643	1.8.5.3_locus_tag=all_03195	1	3348131	3350569	1	0	0	0	1	0	3348131	3536643	chr1:3348131-3536643
dmsB_2_product=Anaerobic dimethyl sulfoxide reductase chain B	1	3536645	3537262	1.8.5.3_locus_tag=all_03195	1	3348131	3350569	1	0	0	0	1	0	3348131	3537262	chr1:3348131-3537262
dmsB_2_product=Anaerobic dimethyl sulfoxide reductase chain B	1	3536645	3537262	1.8.5.3_locus_tag=all_02120	1	2201193	2203631	0	1	0	0	1	0	2201193	3537262	chr1:2201193-3537262
1.10.3.14_locus_tag=all_03383	1	3549243	3549359	1.10.3.14_locus_tag=all_03385	1	3550530	3552098	1	0	0	0	1	0	3549243	3552098	chr1:3549243-3552098
1.10.3.14_locus_tag=all_03384	1	3549375	3550514	1.10.3.14_locus_tag=all_03385	1	3550530	3552098	1	0	0	0	1	0	3549375	3552098	chr1:3549375-3552098
4.3.1.29_locus_tag=all_03407	1	3552484	3553602	3.1.1.-_protein_id=gnl|Prokka|all_03408	1	3553586	3554719	0	1	0	0	1	1	3552484	3554719	chr1:3552484-3554719
2.1.1.72_locus_tag=all_00357	1	398703	399530	5.1.3.1_locus_tag=all_00358	1	399548	400225	1	0	0	0	1	0	398703	400225	chr1:398703-400225
grxA_product=Glutaredoxin 1	1	3592702	3592965	Escherichia coli nfsA mutations conferring resistance to nitrofurantoin_1_product=nfsA encodes the major oxygen-insesitive nitroreductase in E. coli. The first step of resistance to nitrofurazone is mutation of nfsA.	1	3066440	3066598	0	0	1	0	1	0	3066440	3592965	chr1:3066440-3592965
1.3.5.4_locus_tag=all_03490	1	3635413	3637203	1.3.5.1_locus_tag=all_03491	1	3637196	3637930	0	1	0	0	1	1	3635413	3637930	chr1:3635413-3637930
1.3.5.4_locus_tag=all_03490	1	3635413	3637203	frdC_product=Fumarate reductase subunit C	1	4924854	4925249	0	1	0	0	1	0	3635413	4925249	chr1:3635413-4925249
1.3.5.4_locus_tag=all_03490	1	3635413	3637203	frdD_product=Fumarate reductase subunit D	1	4925260	4925619	0	1	0	0	1	0	3635413	4925619	chr1:3635413-4925619
vanHD_1_product=vanHD is a vanH variant in the vanD gene cluster	1	3637030	3638019	yabI_2_product=Inner membrane protein YabI	1	3638167	3638667	0	0	1	0	1	0	3637030	3638667	chr1:3637030-3638667
5.1.3.1_locus_tag=all_00358	1	399548	400225	3.1.3.18_locus_tag=all_00359	1	400218	400979	1	0	0	0	1	1	399548	400979	chr1:399548-400979
3.1.27.6_locus_tag=all_03470	1	3637934	3638731	rnk_product=Regulator of nucleoside diphosphate kinase	1	3638910	3639320	1	0	0	0	1	0	3637934	3639320	chr1:3637934-3639320
glnH_2_product=Glutamine-binding periplasmic protein	1	3681039	3681785	macB_40_product=MacB is an ATP-binding cassette (ABC) transporter that exports macrolides with 14- or 15- membered lactones. It forms an antibiotic efflux complex with MacA and TolC.	1	3682567	3683289	0	0	0	1	1	0	3681039	3683289	chr1:3681039-3683289
1.6.1.2_locus_tag=all_03569	1	3714386	3715915	1.6.1.2_locus_tag=all_03570	1	3715926	3717314	0	0	1	0	1	0	3714386	3717314	chr1:3714386-3717314
2.3.1.39_locus_tag=all_03599	1	3749919	3750821	2.7.7.66_locus_tag=all_03600	1	3750821	3751438	0	0	1	0	1	1	3749919	3751438	chr1:3749919-3751438
2.7.7.12_locus_tag=all_03624	1	3752198	3753244	2.7.1.6_locus_tag=all_03625	1	3753247	3754395	0	0	0	1	1	0	3752198	3754395	chr1:3752198-3754395
2.7.7.12_locus_tag=all_03624	1	3752198	3753244	5.1.3.3_locus_tag=all_03626	1	3754389	3755432	0	0	0	1	1	0	3752198	3755432	chr1:3752198-3755432
tagG_product=Teichoic acid translocation permease protein TagG	1	404015	404782	bcrA_2_product=bcrA is an ABC transporter found in Bacillus licheniformis that confers bacitracin resistance	1	540095	540907	0	1	0	0	1	0	404015	540907	chr1:404015-540907
tagG_product=Teichoic acid translocation permease protein TagG	1	404015	404782	bcrA_5_product=bcrA is an ABC transporter found in Bacillus licheniformis that confers bacitracin resistance	1	1765223	1765963	1	0	0	0	1	0	404015	1765963	chr1:404015-1765963
exbB_2_product=Biopolymer transport protein ExbB	1	3767344	3768036	3.1.2.-_locus_tag=all_03646	1	3768033	3768437	0	0	0	1	1	1	3767344	3768437	chr1:3767344-3768437
mepA_2_product=MepA is an efflux protein regulated by MepR and part of the MepRAB cluster. Its presence in Staphylococcus aureus led to multidrug resistance%2C while it has also been shown to decrease tigecycline susceptibility.	1	3768524	3769840	3.4.21.88_locus_tag=all_03618	1	3769910	3770518	0	1	0	0	1	0	3768524	3770518	chr1:3768524-3770518
1.10.3.14_locus_tag=all_03648	1	3768877	3768993	1.10.3.14_locus_tag=all_03650	1	3770164	3771732	0	0	0	1	1	0	3768877	3771732	chr1:3768877-3771732
2.5.1.-_locus_tag=all_03621	1	3773610	3774476	4.1.3.40_locus_tag=all_03622	1	3774489	3774986	0	1	0	0	1	0	3773610	3774986	chr1:3773610-3774986
1.3.5.1_locus_tag=all_03655	1	3779126	3779842	1.3.5.1_locus_tag=all_03656	1	3779858	3781624	0	0	0	1	1	0	3779126	3781624	chr1:3779126-3781624
sdhD_product=Succinate dehydrogenase hydrophobic membrane anchor subunit	1	3781624	3781971	sdhC_product=Succinate dehydrogenase cytochrome b556 subunit	1	3781965	3782369	0	0	0	1	1	1	3781624	3782369	chr1:3781624-3782369
sdhD_product=Succinate dehydrogenase hydrophobic membrane anchor subunit	1	3781624	3781971	1.3.5.1_locus_tag=all_02755	1	2878360	2880126	0	0	1	0	1	0	2878360	3781971	chr1:2878360-3781971
sdhD_product=Succinate dehydrogenase hydrophobic membrane anchor subunit	1	3781624	3781971	1.3.5.1_locus_tag=all_02756	1	2880142	2880858	0	0	1	0	1	0	2880142	3781971	chr1:2880142-3781971
scrY_3_product=Sucrose porin	1	3784266	3785783	sacX_product=Negative regulator of SacY activity	1	2699289	2700659	1	0	0	0	1	0	2699289	3785783	chr1:2699289-3785783
fldA_product=Flavodoxin	1	3806593	3807123	fur_product=Ferric uptake regulation protein	1	3807415	3807867	0	0	0	1	1	0	3806593	3807867	chr1:3806593-3807867
1.1.1.262_locus_tag=all_03686	1	3832451	3833437	glcR_2_product=HTH-type transcriptional repressor GlcR	1	3833439	3834200	0	0	1	0	1	0	3832451	3834200	chr1:3832451-3834200
lptE_product=LPS-assembly lipoprotein LptE	1	3839994	3840584	2.7.7.7_locus_tag=all_03451	1	3620948	3621982	1	0	0	0	1	0	3620948	3840584	chr1:3620948-3840584
lptE_product=LPS-assembly lipoprotein LptE	1	3839994	3840584	2.7.7.7_locus_tag=all_03715	1	3840581	3841615	0	0	0	1	1	1	3839994	3841615	chr1:3839994-3841615
2.7.1.73_locus_tag=all_03659	1	3850686	3851990	4.99.1.1_locus_tag=all_03660	1	3852054	3853016	1	0	0	0	1	0	3850686	3853016	chr1:3850686-3853016
3.5.-.-_protein_id=gnl|Prokka|all_03729	1	3853511	3854299	crcB_product=Putative fluoride ion transporter CrcB	1	3854389	3854772	0	0	0	1	1	0	3853511	3854772	chr1:3853511-3854772
cspE_product=Cold shock-like protein CspE	1	3854840	3855049	2.3.1.251_locus_tag=all_03468	1	3635611	3636129	1	0	0	0	1	0	3635611	3855049	chr1:3635611-3855049
cspE_product=Cold shock-like protein CspE	1	3854840	3855049	crcB_product=Putative fluoride ion transporter CrcB	1	3854389	3854772	0	0	1	0	1	0	3854389	3855049	chr1:3854389-3855049
gabR_3_product=HTH-type transcriptional regulatory protein GabR	1	3872899	3873432	gabR_4_product=HTH-type transcriptional regulatory protein GabR	1	3873472	3874350	1	0	0	0	1	0	3872899	3874350	chr1:3872899-3874350
dauR_product=Transcriptional regulator DauR	1	420080	420802	tusB_product=Protein TusB	1	421555	421842	0	0	0	1	1	0	420080	421842	chr1:420080-421842
dauR_product=Transcriptional regulator DauR	1	420080	420802	2.8.1.-_locus_tag=all_00386	1	426218	426604	1	0	0	0	1	0	420080	426604	chr1:420080-426604
dauR_product=Transcriptional regulator DauR	1	420080	420802	5.2.1.8_locus_tag=all_00806	1	802008	802838	0	0	1	0	1	0	420080	802838	chr1:420080-802838
3.1.3.-_locus_tag=all_03741	1	3900960	3901676	xerC_1_product=Tyrosine recombinase XerC	1	3901676	3902578	0	1	0	0	1	1	3900960	3902578	chr1:3900960-3902578
2.7.8.33_locus_tag=all_03768	1	3926204	3927307	3.6.4.-_locus_tag=all_03769	1	3927548	3928807	0	1	0	0	1	0	3926204	3928807	chr1:3926204-3928807
5.2.1.8_locus_tag=all_03777	1	3937874	3938155	5.2.1.8_locus_tag=all_03778	1	3938207	3938488	0	1	0	0	1	0	3937874	3938488	chr1:3937874-3938488
2.8.1.-_locus_tag=all_00382	1	420802	421188	tusB_product=Protein TusB	1	421555	421842	0	0	0	1	1	0	420802	421842	chr1:420802-421842
3.1.11.6_locus_tag=all_03744	1	3940702	3940944	2.5.1.10_locus_tag=all_03745	1	3940945	3941844	1	0	0	0	1	0	3940702	3941844	chr1:3940702-3941844
3.1.3.27_locus_tag=all_03748	1	3944806	3945309	2.7.4.16_locus_tag=all_03749	1	3945302	3946273	1	0	0	0	1	1	3944806	3946273	chr1:3944806-3946273
3.1.3.27_locus_tag=all_03748	1	3944806	3945309	nusB_product=N utilization substance protein B	1	4194211	4194630	1	0	0	0	1	0	3944806	4194630	chr1:3944806-4194630
2.7.4.16_locus_tag=all_03749	1	3945302	3946273	nusB_product=N utilization substance protein B	1	4194211	4194630	1	0	0	0	1	0	3945302	4194630	chr1:3945302-4194630
2.4.2.29_locus_tag=all_03761	1	3955255	3956382	2.4.99.17_locus_tag=all_03762	1	3956491	3957555	1	0	0	0	1	0	3955255	3957555	chr1:3955255-3957555
3.5.1.87_locus_tag=all_03828	1	3971415	3972674	2.-.-.-_locus_tag=all_03829	1	3972671	3973912	0	0	1	0	1	1	3971415	3973912	chr1:3971415-3973912
dsrF_product=Intracellular sulfur oxidation protein DsrF	1	421188	421547	dauR_product=Transcriptional regulator DauR	1	420080	420802	0	0	1	0	1	0	420080	421547	chr1:420080-421547
dsrF_product=Intracellular sulfur oxidation protein DsrF	1	421188	421547	tusB_product=Protein TusB	1	421555	421842	0	0	0	1	1	0	421188	421842	chr1:421188-421842
1.1.1.1_locus_tag=all_03846	1	4013381	4014529	5.1.3.32_locus_tag=all_03847	1	4014526	4014840	0	1	0	0	1	1	4013381	4014840	chr1:4013381-4014840
glnP_2_product=putative glutamine ABC transporter permease protein GlnP	1	4018279	4019031	glnP_3_product=putative glutamine ABC transporter permease protein GlnP	1	4019021	4019710	1	0	0	0	1	1	4018279	4019710	chr1:4018279-4019710
2.3.1.-_protein_id=gnl|Prokka|all_03871	1	4035189	4036178	3.1.1.96_locus_tag=all_03872	1	4036175	4036612	0	1	0	0	1	1	4035189	4036612	chr1:4035189-4036612
6.3.1.2_locus_tag=all_03876	1	4040400	4041809	cpxA_3_product=CpxA is a membrane-localized sensor kinase that is activated by envelope stress. It starts a kinase cascade that activates CpxR%2C which promotes efflux complex expression.	1	1331754	1333127	0	1	0	0	1	0	1331754	4041809	chr1:1331754-4041809
dtpC_product=Dipeptide and tripeptide permease C	1	4051294	4052769	4.1.1.18_locus_tag=all_03903	1	4052829	4054976	0	0	0	1	1	0	4051294	4054976	chr1:4051294-4054976
tusB_product=Protein TusB	1	421555	421842	dauR_product=Transcriptional regulator DauR	1	420080	420802	0	0	1	0	1	0	420080	421842	chr1:420080-421842
5.2.1.8_locus_tag=all_03922	1	4074289	4074783	3.6.1.54_locus_tag=all_03923	1	4074787	4075509	0	0	0	1	1	0	4074289	4075509	chr1:4074289-4075509
5.4.99.18_locus_tag=all_03925	1	4076052	4076561	6.3.4.18_locus_tag=all_03926	1	4076558	4077625	0	0	0	1	1	1	4076052	4077625	chr1:4076052-4077625
3.6.3.14_locus_tag=all_03917	1	4085394	4086776	atpC_product=ATP synthase epsilon chain	1	1244628	1245047	0	1	0	0	1	0	1244628	4086776	chr1:1244628-4086776
rpsG_product=30S ribosomal protein S7	1	422438	422908	tusB_product=Protein TusB	1	421555	421842	0	0	1	0	1	0	421555	422908	chr1:421555-422908
rpsG_product=30S ribosomal protein S7	1	422438	422908	Escherichia coli EF-Tu mutants conferring resistance to Pulvomycin_4_product=Sequence variants of Escherichia coli elongation factor Tu that confer resistance to Pulvomycin	1	4536897	4537808	0	1	0	0	1	0	422438	4537808	chr1:422438-4537808
ybbJ_product=Inner membrane protein YbbJ	1	4088260	4088718	golS_3_product=GolS is a regulator activated by the presence of gold%2C and promotes the expression of the MdsABC efflux pump.	1	4088715	4089125	0	0	0	1	1	1	4088260	4089125	chr1:4088260-4089125
1.6.5.8_locus_tag=all_03891	1	4088678	4089316	1.6.5.8_locus_tag=all_03892	1	4089309	4090103	1	0	0	0	1	1	4088678	4090103	chr1:4088678-4090103
msbA_6_product=MsbA is a multidrug resistance transporter from E. coli and belongs to a superfamily of transporters that contain an adenosine triphosphate (ATP) binding cassette (ABC) which is also called a nucleotide-binding domain (NBD). MsbA is a member of the MDR-ABC transporter group by sequence homology. MsbA transports lipid A%2C a major component of the bacterial outer cell membrane%2C an…	1	4094698	4095471	phoU_product=Phosphate-specific transport system accessory protein PhoU	1	4095522	4096247	0	1	0	0	1	0	4094698	4096247	chr1:4094698-4096247
hha_product=Hemolysin expression-modulating protein Hha	1	4119244	4119462	catB8_product=catB8 is a plasmid or integron-encoded variant of the cat gene found in Klebsiella pneumoniae%2C Salmonella typhi and Pseudomonas aeruginosa	1	2489358	2489924	1	0	0	0	1	0	2489358	4119462	chr1:2489358-4119462
2.7.1.58_locus_tag=all_03947	1	4121899	4122777	4.1.2.21_locus_tag=all_03948	1	4122761	4123378	0	1	0	0	1	1	4121899	4123378	chr1:4121899-4123378
ykgO_product=50S ribosomal protein L36 2	1	4123012	4123152	lacI_2_product=Lactose operon repressor	1	4123531	4124601	0	0	0	1	1	0	4123012	4124601	chr1:4123012-4124601
rpmE2_product=50S ribosomal protein L31 type B	1	4123152	4123415	lacI_2_product=Lactose operon repressor	1	4123531	4124601	0	0	0	1	1	0	4123152	4124601	chr1:4123152-4124601
2.5.1.31_locus_tag=all_03946	1	4143358	4144134	1.1.1.267_locus_tag=all_03947	1	4144354	4145556	1	0	0	0	1	0	4143358	4145556	chr1:4143358-4145556
2.5.1.31_locus_tag=all_03946	1	4143358	4144134	frr_product=Ribosome-recycling factor	1	4389219	4389776	1	0	0	0	1	0	4143358	4389776	chr1:4143358-4389776
1.1.1.267_locus_tag=all_03947	1	4144354	4145556	frr_product=Ribosome-recycling factor	1	4389219	4389776	1	0	0	0	1	0	4144354	4389776	chr1:4144354-4389776
2.2.1.6_locus_tag=all_03972	1	4146330	4146617	Enterococcus faecium liaR mutant conferring daptomycin resistance_7_product=liaR is a response regulator found in the liaFSR signal transduction pathway. Mutations confer daptomycin resistance.	1	4146768	4147361	0	1	0	0	1	0	4146330	4147361	chr1:4146330-4147361
3.2.2.9_locus_tag=all_03959	1	4158861	4159559	btuF_product=Vitamin B12-binding protein	1	4402986	4403786	1	0	0	0	1	0	4158861	4403786	chr1:4158861-4403786
clpX_product=ATP-dependent Clp protease ATP-binding subunit ClpX	1	4160714	4161988	3.4.21.92_locus_tag=all_03719	1	3914373	3914996	1	0	0	0	1	0	3914373	4161988	chr1:3914373-4161988
clpX_product=ATP-dependent Clp protease ATP-binding subunit ClpX	1	4160714	4161988	3.4.21.92_locus_tag=all_04004	1	4162239	4162862	0	0	0	1	1	0	4160714	4162862	chr1:4160714-4162862
clpX_product=ATP-dependent Clp protease ATP-binding subunit ClpX	1	4160714	4161988	5.2.1.8_locus_tag=all_04005	1	4163172	4164470	0	0	0	1	1	0	4160714	4164470	chr1:4160714-4164470
clpX_product=ATP-dependent Clp protease ATP-binding subunit ClpX	1	4160714	4161988	3.4.21.92_locus_tag=all_02778	1	2876628	2877251	0	1	0	0	1	0	2876628	4161988	chr1:2876628-4161988
erpA_product=Iron-sulfur cluster insertion protein ErpA	1	4161084	4161428	clcA_2_product=H(+)/Cl(-) exchange transporter ClcA	1	4161510	4163021	1	0	0	0	1	0	4161084	4163021	chr1:4161084-4163021
3.4.21.92_locus_tag=all_04004	1	4162239	4162862	5.2.1.8_locus_tag=all_04005	1	4163172	4164470	0	0	0	1	1	0	4162239	4164470	chr1:4162239-4164470
1.10.3.10_locus_tag=all_04010	1	4168977	4170968	cyoC_product=Cytochrome bo(3) ubiquinol oxidase subunit 3	1	4170958	4171569	0	0	0	1	1	1	4168977	4171569	chr1:4168977-4171569
1.10.3.10_locus_tag=all_04010	1	4168977	4170968	cyoD_product=Cytochrome bo(3) ubiquinol oxidase subunit 4	1	4171569	4171898	0	0	0	1	1	0	4168977	4171898	chr1:4168977-4171898
1.10.3.10_locus_tag=all_04010	1	4168977	4170968	2.5.1.-_locus_tag=all_04013	1	4171910	4172797	0	0	0	1	1	0	4168977	4172797	chr1:4168977-4172797
pulG_product=Type II secretion system protein G	1	4184220	4184642	gspH_product=Putative type II secretion system protein H	1	4184642	4185157	1	0	0	0	1	1	4184220	4185157	chr1:4184220-4185157
pulG_product=Type II secretion system protein G	1	4184220	4184642	xcpV_product=Type II secretion system protein I	1	4185154	4185519	1	0	0	0	1	0	4184220	4185519	chr1:4184220-4185519
pulG_product=Type II secretion system protein G	1	4184220	4184642	xcpW_product=Type II secretion system protein J	1	4185516	4186112	1	0	0	0	1	0	4184220	4186112	chr1:4184220-4186112
gspH_product=Putative type II secretion system protein H	1	4184642	4185157	xcpV_product=Type II secretion system protein I	1	4185154	4185519	1	0	0	0	1	1	4184642	4185519	chr1:4184642-4185519
gspH_product=Putative type II secretion system protein H	1	4184642	4185157	xcpW_product=Type II secretion system protein J	1	4185516	4186112	1	0	0	0	1	0	4184642	4186112	chr1:4184642-4186112
2.8.1.-_locus_tag=all_00386	1	426218	426604	dsrF_product=Intracellular sulfur oxidation protein DsrF	1	421188	421547	1	0	0	0	1	0	421188	426604	chr1:421188-426604
xcpV_product=Type II secretion system protein I	1	4185154	4185519	xcpW_product=Type II secretion system protein J	1	4185516	4186112	1	0	0	0	1	1	4185154	4186112	chr1:4185154-4186112
ydgT_product=Transcription modulator YdgT	1	4191853	4192068	ydgK_product=Inner membrane protein YdgK	1	4192144	4192584	0	0	1	0	1	0	4191853	4192584	chr1:4191853-4192584
ydgT_product=Transcription modulator YdgT	1	4191853	4192068	rsxA_product=Electron transport complex subunit RsxA	1	4192663	4193244	0	0	1	0	1	0	4191853	4193244	chr1:4191853-4193244
ydgK_product=Inner membrane protein YdgK	1	4192144	4192584	ydgT_product=Transcription modulator YdgT	1	4191853	4192068	1	0	0	0	1	0	4191853	4192584	chr1:4191853-4192584
ydgK_product=Inner membrane protein YdgK	1	4192144	4192584	rsxB_product=Electron transport complex subunit RsxB	1	4193244	4193822	0	0	1	0	1	0	4192144	4193822	chr1:4192144-4193822
rsxA_product=Electron transport complex subunit RsxA	1	4192663	4193244	rsxB_product=Electron transport complex subunit RsxB	1	4193244	4193822	0	0	1	0	1	1	4192663	4193822	chr1:4192663-4193822
rsxB_product=Electron transport complex subunit RsxB	1	4193244	4193822	rsxA_product=Electron transport complex subunit RsxA	1	4192663	4193244	0	1	0	0	1	1	4192663	4193822	chr1:4192663-4193822
ribD_product=Riboflavin biosynthesis protein RibD	1	4195208	4196311	nrdR_product=Transcriptional repressor NrdR	1	4196315	4196764	0	0	0	1	1	0	4195208	4196764	chr1:4195208-4196764
1.16.3.1_locus_tag=all_00390	1	426822	427298	outO_1_product=Type 4 prepilin-like proteins leader peptide-processing enzyme	1	427282	427803	0	0	0	1	1	1	426822	427803	chr1:426822-427803
rsxG_product=Electron transport complex subunit RsxG	1	4197137	4197760	rsxE_product=Electron transport complex subunit RsxE	1	4197763	4198461	0	0	1	0	1	0	4197137	4198461	chr1:4197137-4198461
2.1.2.11_locus_tag=all_03993	1	4197700	4198491	6.3.2.1_locus_tag=all_03994	1	4198503	4199357	1	0	0	0	1	0	4197700	4199357	chr1:4197700-4199357
2.1.2.11_locus_tag=all_03993	1	4197700	4198491	4.1.1.11_locus_tag=all_03995	1	4199450	4199830	1	0	0	0	1	0	4197700	4199830	chr1:4197700-4199830
6.1.1.1_locus_tag=all_04054	1	4202892	4204166	1.4.3.5_locus_tag=all_04055	1	4204291	4204953	0	0	1	0	1	0	4202892	4204953	chr1:4202892-4204953
mliC_product=Membrane-bound lysozyme inhibitor of C-type lysozyme	1	4205005	4205364	2.7.1.170_locus_tag=all_04057	1	4205421	4206545	0	0	1	0	1	0	4205005	4206545	chr1:4205005-4206545
4.4.1.5_locus_tag=all_04069	1	4216418	4216825	3.1.13.-_locus_tag=all_04070	1	4216963	4217610	0	0	1	0	1	0	4216418	4217610	chr1:4216418-4217610
2.7.7.56_locus_tag=all_04064	1	4242616	4243332	2.4.2.10_locus_tag=all_04065	1	4243443	4244084	0	1	0	0	1	0	4242616	4244084	chr1:4242616-4244084
DHA-15_product=DHA-15 is a beta-lactamase. From the Lahey list of DHA beta-lactamases.	1	4243941	4245101	4.2.1.24_locus_tag=all_04088	1	4245208	4246182	0	0	0	1	1	0	4243941	4246182	chr1:4243941-4246182
2.1.1.199_locus_tag=all_04049	1	4261669	4262610	mraZ_product=Transcriptional regulator MraZ	1	4507518	4507976	1	0	0	0	1	0	4261669	4507976	chr1:4261669-4507976
5.4.99.28_locus_tag=all_04078	1	4300432	4301091	2.7.7.61_locus_tag=all_04079	1	4301166	4301705	1	0	0	0	1	0	4300432	4301705	chr1:4300432-4301705
2.7.7.61_locus_tag=all_04079	1	4301166	4301705	cimH_product=Citrate/malate transporter	1	2062678	2064042	1	0	0	0	1	0	2062678	4301705	chr1:2062678-4301705
feuC_product=Iron-uptake system permease protein FeuC	1	4324777	4325829	yfiZ_product=putative siderophore transport system permease protein YfiZ	1	4325826	4326851	0	0	1	0	1	1	4324777	4326851	chr1:4324777-4326851
1.6.5.8_locus_tag=all_04168	1	4329061	4330284	1.6.5.8_locus_tag=all_04169	1	4330297	4330893	0	0	0	1	1	0	4329061	4330893	chr1:4329061-4330893
1.6.5.8_locus_tag=all_04169	1	4330297	4330893	1.6.5.8_locus_tag=all_04171	1	4331531	4332325	0	0	0	1	1	0	4330297	4332325	chr1:4330297-4332325
1.6.5.8_locus_tag=all_04170	1	4330900	4331538	1.6.5.8_locus_tag=all_04171	1	4331531	4332325	0	0	0	1	1	1	4330900	4332325	chr1:4330900-4332325
2.4.2.-_locus_tag=all_04175	1	4336026	4336793	5.3.1.28_locus_tag=all_04176	1	4336868	4337449	0	0	0	1	1	0	4336026	4337449	chr1:4336026-4337449
yhaI_product=Inner membrane protein YhaI	1	4337423	4337788	3.2.-.-_locus_tag=all_04111	1	4337819	4338733	1	0	0	0	1	0	4337423	4338733	chr1:4337423-4338733
3.4.23.36_locus_tag=all_04114	1	4340317	4340817	Bifidobacteria intrinsic ileS conferring resistance to mupirocin_3_product=Bifidobacteria have an intrinsically resistant form of ileS (isoleucyl-tRNA synthetase) that confers resistance to mupirocin.	1	4585654	4588506	1	0	0	0	1	0	4340317	4588506	chr1:4340317-4588506
macB_47_product=MacB is an ATP-binding cassette (ABC) transporter that exports macrolides with 14- or 15- membered lactones. It forms an antibiotic efflux complex with MacA and TolC.	1	4358539	4359570	metI_4_product=D-methionine transport system permease protein MetI	1	4359563	4360216	0	0	0	1	1	1	4358539	4360216	chr1:4358539-4360216
macB_47_product=MacB is an ATP-binding cassette (ABC) transporter that exports macrolides with 14- or 15- membered lactones. It forms an antibiotic efflux complex with MacA and TolC.	1	4358539	4359570	metQ_5_product=D-methionine-binding lipoprotein MetQ	1	4360260	4361075	0	0	0	1	1	0	4358539	4361075	chr1:4358539-4361075
macB_47_product=MacB is an ATP-binding cassette (ABC) transporter that exports macrolides with 14- or 15- membered lactones. It forms an antibiotic efflux complex with MacA and TolC.	1	4358539	4359570	ftsX_product=Cell division protein FtsX	1	311393	312448	0	1	0	0	1	0	311393	4359570	chr1:311393-4359570
LpxA_1_product=The LpxA gene is widely known to be involved in the biosynthesis of lipid A in Gram-negative bacteria and mutations to this gene may cause resistance to antimicrobial peptides that target the outer membrane	1	4379108	4379896	4.2.1.59_locus_tag=all_02121	1	2230478	2230933	0	0	1	0	1	0	2230478	4379896	chr1:2230478-4379896
4.2.1.59_locus_tag=all_04221	1	4379900	4380355	LpxA_2_product=The LpxA gene is widely known to be involved in the biosynthesis of lipid A in Gram-negative bacteria and mutations to this gene may cause resistance to antimicrobial peptides that target the outer membrane	1	4380461	4381486	0	0	0	1	1	0	4379900	4381486	chr1:4379900-4381486
4.2.1.59_locus_tag=all_04221	1	4379900	4380355	skp_product=Chaperone protein Skp	1	4381490	4381975	0	0	0	1	1	0	4379900	4381975	chr1:4379900-4381975
skp_product=Chaperone protein Skp	1	4381490	4381975	4.2.1.59_locus_tag=all_02121	1	2230478	2230933	0	0	1	0	1	0	2230478	4381975	chr1:2230478-4381975
3.1.2.28_locus_tag=all_04239	1	4385246	4385656	1.-.-.-_protein_id=gnl|Prokka|all_04240	1	4385653	4388709	0	0	1	0	1	1	4385246	4388709	chr1:4385246-4388709
1.1.1.267_locus_tag=all_04228	1	4387788	4388990	frr_product=Ribosome-recycling factor	1	4389219	4389776	0	0	0	1	1	0	4387788	4389776	chr1:4387788-4389776
frr_product=Ribosome-recycling factor	1	4389219	4389776	tsf_product=Elongation factor Ts	1	4390803	4391654	1	0	0	0	1	0	4389219	4391654	chr1:4389219-4391654
frr_product=Ribosome-recycling factor	1	4389219	4389776	rpsB_product=30S ribosomal protein S2	1	4391774	4392499	1	0	0	0	1	0	4389219	4392499	chr1:4389219-4392499
tsf_product=Elongation factor Ts	1	4390803	4391654	frr_product=Ribosome-recycling factor	1	4389219	4389776	0	0	1	0	1	0	4389219	4391654	chr1:4389219-4391654
2.3.1.128_locus_tag=all_04162	1	4394328	4394774	2.7.7.7_locus_tag=all_04163	1	4394743	4395156	1	0	0	0	1	1	4394328	4395156	chr1:4394328-4395156
3.2.2.9_locus_tag=all_04240	1	4402295	4402993	btuF_product=Vitamin B12-binding protein	1	4402986	4403786	0	0	0	1	1	1	4402295	4403786	chr1:4402295-4403786
lgrD_product=Linear gramicidin synthase subunit D	1	54511	55620	4.2.1.11_locus_tag=all_00055	1	55684	56982	0	0	1	0	1	0	54511	56982	chr1:54511-56982
3.5.1.-_locus_tag=all_04206	1	4408643	4409545	2.4.2.43_locus_tag=all_04207	1	4409545	4411200	0	1	0	0	1	1	4408643	4411200	chr1:4408643-4411200
2.1.2.11_locus_tag=all_04273	1	4441129	4441920	6.3.2.1_locus_tag=all_04274	1	4441932	4442786	0	0	0	1	1	0	4441129	4442786	chr1:4441129-4442786
1.7.99.4_locus_tag=all_04293	1	4442358	4443035	narJ_product=Nitrate reductase molybdenum cofactor assembly chaperone NarJ	1	4443035	4443745	0	0	1	0	1	1	4442358	4443745	chr1:4442358-4443745
narJ_product=Nitrate reductase molybdenum cofactor assembly chaperone NarJ	1	4443035	4443745	1.7.99.4_locus_tag=all_01978	1	2084538	2085215	1	0	0	0	1	0	2084538	4443745	chr1:2084538-4443745
rpsS_product=30S ribosomal protein S19	1	430895	431173	rplE_product=50S ribosomal protein L5	1	433981	434520	1	0	0	0	1	0	430895	434520	chr1:430895-434520
2.7.6.1_locus_tag=all_04320	1	4476998	4477945	dauA_2_product=C4-dicarboxylic acid transporter DauA	1	4478097	4479749	0	0	1	0	1	0	4476998	4479749	chr1:4476998-4479749
feoC_product=putative [Fe-S]-dependent transcriptional repressor	1	4479760	4479999	feoB_product=Fe(2+) transporter FeoB	1	4480009	4482327	0	1	0	0	1	0	4479760	4482327	chr1:4479760-4482327
LpxC_product=The LpxC gene is widely known to be involved in the biosynthesis of lipid A in Gram-negative bacteria and mutations to this gene may cause resistance to antimicrobial peptides that target the outer membrane	1	4490106	4491023	secM_product=Secretion monitor	1	2121049	2121546	0	0	1	0	1	0	2121049	4491023	chr1:2121049-4491023
rplV_product=50S ribosomal protein L22	1	431188	431520	rplE_product=50S ribosomal protein L5	1	433981	434520	1	0	0	0	1	0	431188	434520	chr1:431188-434520
ftsQ_product=Cell division protein FtsQ	1	4493597	4494427	vanG_product=VanG is a D-Ala-D-Ala ligase that can synthesize D-Ala-D-Ser%2C an alternative substrate for peptidoglycan synthesis that reduces vancomycin binding affinity in Enterococcus faecalis	1	4494429	4495349	0	0	0	1	1	0	4493597	4495349	chr1:4493597-4495349
vanG_product=VanG is a D-Ala-D-Ala ligase that can synthesize D-Ala-D-Ser%2C an alternative substrate for peptidoglycan synthesis that reduces vancomycin binding affinity in Enterococcus faecalis	1	4494429	4495349	ftsQ_product=Cell division protein FtsQ	1	4493597	4494427	0	0	1	0	1	0	4493597	4495349	chr1:4493597-4495349
OprM_2_product=OprM is an outer membrane factor protein found in Pseudomonas aeruginosa and Burkholderia vietnamiensis. It is part of the MexAB-OprM%2C MexVW-OprM%2C MexXY-OprM and the AmrAB-OprM complex.	1	4501882	4503375	cusF_product=Cation efflux system protein CusF	1	4503390	4503698	1	0	0	0	1	0	4501882	4503698	chr1:4501882-4503698
2.1.1.72_locus_tag=all_04291	1	4504723	4505550	5.1.3.1_locus_tag=all_04292	1	4505568	4506245	0	1	0	0	1	0	4504723	4506245	chr1:4504723-4506245
5.1.3.1_locus_tag=all_04292	1	4505568	4506245	3.1.3.18_locus_tag=all_04293	1	4506238	4506999	0	1	0	0	1	1	4505568	4506999	chr1:4505568-4506999
2.1.1.199_locus_tag=all_04331	1	4506574	4507515	mraZ_product=Transcriptional regulator MraZ	1	4507518	4507976	0	0	0	1	1	0	4506574	4507976	chr1:4506574-4507976
rpsC_product=30S ribosomal protein S3	1	431538	432236	rplE_product=50S ribosomal protein L5	1	433981	434520	1	0	0	0	1	0	431538	434520	chr1:431538-434520
tdcC_product=Threonine/serine transporter TdcC	1	4535476	4536807	4.3.1.19_locus_tag=all_04378	1	4536833	4537822	0	0	1	0	1	0	4535476	4537822	chr1:4535476-4537822
4.3.1.19_locus_tag=all_04378	1	4536833	4537822	tsaR_product=HTH-type transcriptional regulator TsaR	1	4537916	4538857	0	0	1	0	1	0	4536833	4538857	chr1:4536833-4538857
1.16.3.1_locus_tag=all_00394	1	432238	432714	outO_1_product=Type 4 prepilin-like proteins leader peptide-processing enzyme	1	427282	427803	1	0	0	0	1	0	427282	432714	chr1:427282-432714
vanTC_product=vanTC is a vanT variant found in the vanC gene cluster	1	4553875	4554945	1.4.99.-_locus_tag=all_04392	1	4554955	4556253	0	0	1	0	1	0	4553875	4556253	chr1:4553875-4556253
2.1.1.176_locus_tag=all_04362	1	4556364	4557659	3.5.1.88_locus_tag=all_04364	1	4558674	4559183	0	1	0	0	1	0	4556364	4559183	chr1:4556364-4559183
5.99.1.2_locus_tag=all_04367	1	4560907	4561449	2.7.7.87_locus_tag=all_04368	1	4561454	4562026	0	1	0	0	1	0	4560907	4562026	chr1:4560907-4562026
2.4.2.52_locus_tag=all_04379	1	4568364	4569272	4.1.3.6_locus_tag=all_04380	1	4569291	4570817	0	0	0	1	1	0	4568364	4570817	chr1:4568364-4570817
rplP_product=50S ribosomal protein L16	1	432249	432659	rpsN_product=30S ribosomal protein S14	1	434535	434840	0	1	0	0	1	0	432249	434840	chr1:432249-434840
2.7.1.191_locus_tag=all_04416	1	4579851	4580822	manY_product=PTS system mannose-specific EIIC component	1	4580879	4581679	0	0	1	0	1	0	4579851	4581679	chr1:4579851-4581679
2.7.1.191_locus_tag=all_04416	1	4579851	4580822	manZ_3_product=PTS system mannose-specific EIID component	1	4581692	4582543	0	0	1	0	1	0	4579851	4582543	chr1:4579851-4582543
manY_product=PTS system mannose-specific EIIC component	1	4580879	4581679	2.7.1.191_locus_tag=all_00595	1	660397	661368	0	1	0	0	1	0	660397	4581679	chr1:660397-4581679
manY_product=PTS system mannose-specific EIIC component	1	4580879	4581679	2.7.1.191_locus_tag=all_01859	1	1947824	1948795	1	0	0	0	1	0	1947824	4581679	chr1:1947824-4581679
1.17.7.4_locus_tag=all_04394	1	4583637	4584587	3.4.23.36_locus_tag=all_04396	1	4585154	4585654	0	0	0	1	1	0	4583637	4585654	chr1:4583637-4585654
5.2.1.8_locus_tag=all_04395	1	4584589	4585038	Bifidobacteria intrinsic ileS conferring resistance to mupirocin_3_product=Bifidobacteria have an intrinsically resistant form of ileS (isoleucyl-tRNA synthetase) that confers resistance to mupirocin.	1	4585654	4588506	0	0	0	1	1	0	4584589	4588506	chr1:4584589-4588506
3.4.23.36_locus_tag=all_04396	1	4585154	4585654	Bifidobacteria intrinsic ileS conferring resistance to mupirocin_3_product=Bifidobacteria have an intrinsically resistant form of ileS (isoleucyl-tRNA synthetase) that confers resistance to mupirocin.	1	4585654	4588506	0	0	0	1	1	1	4585154	4588506	chr1:4585154-4588506
pyrI_product=Aspartate carbamoyltransferase regulatory chain	1	4593001	4593462	3.5.99.10_locus_tag=all_04342	1	4593615	4594001	1	0	0	0	1	0	4593001	4594001	chr1:4593001-4594001
3.4.21.102_locus_tag=all_04431	1	4593068	4595116	proQ_product=RNA chaperone ProQ	1	4595136	4595813	0	0	1	0	1	0	4593068	4595813	chr1:4593068-4595813
rpmC_product=50S ribosomal protein L29	1	432659	432850	rplF_product=50S ribosomal protein L6	1	435279	435812	1	0	0	0	1	0	432659	435812	chr1:432659-435812
rpmC_product=50S ribosomal protein L29	1	432659	432850	rplR_product=50S ribosomal protein L18	1	435822	436175	1	0	0	0	1	0	432659	436175	chr1:432659-436175
rpmC_product=50S ribosomal protein L29	1	432659	432850	rpsE_product=30S ribosomal protein S5	1	436190	436693	1	0	0	0	1	0	432659	436693	chr1:432659-436693
rpmC_product=50S ribosomal protein L29	1	432659	432850	rpmD_product=50S ribosomal protein L30	1	436697	436876	1	0	0	0	1	0	432659	436876	chr1:432659-436876
proQ_product=RNA chaperone ProQ	1	4595136	4595813	3.4.21.102_locus_tag=all_01845	1	1933106	1935154	1	0	0	0	1	0	1933106	4595813	chr1:1933106-4595813
4.2.3.1_locus_tag=all_04413	1	4604177	4605457	2.7.1.39_locus_tag=all_04414	1	4605461	4606390	0	0	0	1	1	0	4604177	4606390	chr1:4604177-4606390
yebZ_product=Inner membrane protein YebZ	1	4605641	4606510	pcoC_1_product=Copper resistance protein C	1	4606514	4606888	0	0	1	0	1	0	4605641	4606888	chr1:4605641-4606888
pcoC_1_product=Copper resistance protein C	1	4606514	4606888	yebZ_product=Inner membrane protein YebZ	1	4605641	4606510	0	1	0	0	1	0	4605641	4606888	chr1:4605641-4606888
4.1.2.14_locus_tag=all_04357	1	4612529	4613269	4.3.1.29_locus_tag=all_04358	1	4613266	4614384	1	0	0	0	1	1	4612529	4614384	chr1:4612529-4614384
rpsQ_product=30S ribosomal protein S17	1	432850	433104	rplO_product=50S ribosomal protein L15	1	436880	437314	1	0	0	0	1	0	432850	437314	chr1:432850-437314
3.6.4.12_locus_tag=all_04461	1	4624755	4625765	3.1.22.4_locus_tag=all_04463	1	4626465	4626986	0	0	1	0	1	0	4624755	4626986	chr1:4624755-4626986
3.6.4.12_locus_tag=all_04461	1	4624755	4625765	yebC_product=putative transcriptional regulatory protein YebC	1	1994561	1995301	0	0	1	0	1	0	1994561	4625765	chr1:1994561-4625765
3.6.4.12_locus_tag=all_04462	1	4625774	4626385	yebC_product=putative transcriptional regulatory protein YebC	1	1994561	1995301	0	0	1	0	1	0	1994561	4626385	chr1:1994561-4626385
2.4.2.1_locus_tag=all_04433	1	4627482	4628201	5.4.2.7_locus_tag=all_04434	1	4628304	4629527	0	0	0	1	1	0	4627482	4629527	chr1:4627482-4629527
yecN_product=Inner membrane protein YecN	1	4631723	4632118	2.1.3.-_locus_tag=all_04470	1	4632158	4632901	0	0	1	0	1	0	4631723	4632901	chr1:4631723-4632901
2.1.3.-_locus_tag=all_04470	1	4632158	4632901	2.5.1.-_locus_tag=all_04471	1	4632898	4633902	0	0	1	0	1	1	4632158	4633902	chr1:4632158-4633902
rplN_product=50S ribosomal protein L14	1	433270	433641	rplW_product=50S ribosomal protein L23	1	429737	430039	0	0	1	0	1	0	429737	433641	chr1:429737-433641
rplN_product=50S ribosomal protein L14	1	433270	433641	rplB_product=50S ribosomal protein L2	1	430057	430878	0	0	1	0	1	0	430057	433641	chr1:430057-433641
2.7.11.-_locus_tag=all_04449	1	4643425	4643697	rapZ_product=RNase adapter protein RapZ	1	688663	689517	0	1	0	0	1	0	688663	4643697	chr1:688663-4643697
tetA(48)_17_product=TetA(48) is a Tetracycline efflux pump described in Paenibacillus sp. LC231%2C a strain of Paenibacillus isolated from Lechuguilla Cave%2C NM%2C USA. Described by Pawlowski et al. 2016.	1	4646944	4647669	lptA_product=Lipopolysaccharide export system protein LptA	1	684990	685535	0	1	0	0	1	0	684990	4647669	chr1:684990-4647669
dnaT_2_product=Primosomal protein 1	1	4651582	4652121	dnaC_2_product=DNA replication protein DnaC	1	4652118	4652861	0	0	0	1	1	1	4651582	4652861	chr1:4651582-4652861
macB_48_product=MacB is an ATP-binding cassette (ABC) transporter that exports macrolides with 14- or 15- membered lactones. It forms an antibiotic efflux complex with MacA and TolC.	1	4662402	4663154	yecS_4_product=L-cystine transport system permease protein YecS	1	4663151	4663819	0	0	1	0	1	1	4662402	4663819	chr1:4662402-4663819
ulaR_product=HTH-type transcriptional regulator UlaR	1	4664524	4665279	3.1.1.23_protein_id=gnl|Prokka|all_04411	1	4665276	4665992	1	0	0	0	1	1	4664524	4665992	chr1:4664524-4665992
rplX_product=50S ribosomal protein L24	1	433652	433966	rplW_product=50S ribosomal protein L23	1	429737	430039	0	0	1	0	1	0	429737	433966	chr1:429737-433966
rplX_product=50S ribosomal protein L24	1	433652	433966	rplB_product=50S ribosomal protein L2	1	430057	430878	0	0	1	0	1	0	430057	433966	chr1:430057-433966
5.4.99.25_locus_tag=all_04491	1	4678696	4679640	rpsO_product=30S ribosomal protein S15	1	4679789	4680058	0	1	0	0	1	0	4678696	4680058	chr1:4678696-4680058
3.5.1.28_locus_tag=all_04427	1	4681634	4682989	tsaE_product=tRNA threonylcarbamoyladenosine biosynthesis protein TsaE	1	4908347	4908808	1	0	0	0	1	0	4681634	4908808	chr1:4681634-4908808
rplE_product=50S ribosomal protein L5	1	433981	434520	rplW_product=50S ribosomal protein L23	1	429737	430039	0	0	1	0	1	0	429737	434520	chr1:429737-434520
rplE_product=50S ribosomal protein L5	1	433981	434520	rplB_product=50S ribosomal protein L2	1	430057	430878	0	0	1	0	1	0	430057	434520	chr1:430057-434520
hisB_product=Histidine biosynthesis bifunctional protein HisB	1	4793026	4794093	5.3.1.16_locus_tag=all_04611	1	4794683	4795420	0	0	1	0	1	0	4793026	4795420	chr1:4793026-4795420
2.4.2.-_locus_tag=all_04610	1	4794093	4794683	5.3.1.16_locus_tag=all_04611	1	4794683	4795420	0	0	1	0	1	1	4794093	4795420	chr1:4794093-4795420
5.3.1.16_locus_tag=all_04611	1	4794683	4795420	4.1.3.-_locus_tag=all_04612	1	4795402	4796178	0	0	1	0	1	1	4794683	4796178	chr1:4794683-4796178
5.3.1.16_locus_tag=all_04611	1	4794683	4795420	3.5.4.19_locus_tag=all_04613	1	4796172	4796768	0	0	1	0	1	0	4794683	4796768	chr1:4794683-4796768
3.4.11.1_locus_tag=all_04604	1	4803228	4804739	2.7.7.7_locus_tag=all_04605	1	4804859	4805302	0	0	0	1	1	0	4803228	4805302	chr1:4803228-4805302
rpsN_product=30S ribosomal protein S14	1	434535	434840	rpmC_product=50S ribosomal protein L29	1	432659	432850	0	0	1	0	1	0	432659	434840	chr1:432659-434840
2.4.-.-_locus_tag=all_04637	1	4830869	4831834	2.4.1.303_locus_tag=all_04638	1	4831846	4832664	0	0	1	0	1	0	4830869	4832664	chr1:4830869-4832664
2.4.1.303_locus_tag=all_04638	1	4831846	4832664	2.4.1.292_locus_tag=all_04639	1	4832695	4833747	0	0	1	0	1	0	4831846	4833747	chr1:4831846-4833747
1.17.4.2_locus_tag=all_04628	1	4832066	4834204	1.97.1.-_locus_tag=all_04629	1	4834445	4834909	0	0	0	1	1	0	4832066	4834909	chr1:4832066-4834909
1.97.1.-_locus_tag=all_04629	1	4834445	4834909	3.1.-.-_locus_tag=all_04630	1	4834913	4835197	0	0	0	1	1	0	4834445	4835197	chr1:4834445-4835197
1.97.1.-_locus_tag=all_04629	1	4834445	4834909	relB_product=Antitoxin RelB	1	4835187	4835429	0	0	0	1	1	0	4834445	4835429	chr1:4834445-4835429
rpsH_product=30S ribosomal protein S8	1	434874	435266	rpmC_product=50S ribosomal protein L29	1	432659	432850	0	0	1	0	1	0	432659	435266	chr1:432659-435266
3.1.-.-_locus_tag=all_04630	1	4834913	4835197	relB_product=Antitoxin RelB	1	4835187	4835429	0	0	0	1	1	1	4834913	4835429	chr1:4834913-4835429
rplF_product=50S ribosomal protein L6	1	435279	435812	rpmC_product=50S ribosomal protein L29	1	432659	432850	0	0	1	0	1	0	432659	435812	chr1:432659-435812
rplF_product=50S ribosomal protein L6	1	435279	435812	rpsQ_product=30S ribosomal protein S17	1	432850	433104	0	0	1	0	1	0	432850	435812	chr1:432850-435812
rcnB_2_product=Nickel/cobalt homeostasis protein RcnB	1	4892508	4892825	2.3.1.-_locus_tag=all_04685	1	4892800	4893261	0	0	1	0	1	1	4892508	4893261	chr1:4892508-4893261
2.3.1.-_locus_tag=all_04685	1	4892800	4893261	apbC_product=Iron-sulfur cluster carrier protein	1	1701881	1702990	0	0	1	0	1	0	1701881	4893261	chr1:1701881-4893261
hfq_product=RNA-binding protein Hfq	1	4903761	4904069	2.5.1.75_locus_tag=all_03474	1	3617249	3618199	0	1	0	0	1	0	3617249	4904069	chr1:3617249-4904069
hfq_product=RNA-binding protein Hfq	1	4903761	4904069	2.5.1.75_locus_tag=all_04702	1	4904162	4905112	0	0	0	1	1	0	4903761	4905112	chr1:4903761-4905112
2.5.1.75_locus_tag=all_04702	1	4904162	4905112	mutL_product=DNA mismatch repair protein MutL	1	4905105	4906964	0	0	0	1	1	1	4904162	4906964	chr1:4904162-4906964
rplR_product=50S ribosomal protein L18	1	435822	436175	rpmC_product=50S ribosomal protein L29	1	432659	432850	0	0	1	0	1	0	432659	436175	chr1:432659-436175
rplR_product=50S ribosomal protein L18	1	435822	436175	rpsQ_product=30S ribosomal protein S17	1	432850	433104	0	0	1	0	1	0	432850	436175	chr1:432850-436175
mutL_product=DNA mismatch repair protein MutL	1	4905105	4906964	3.5.1.28_locus_tag=all_04427	1	4681634	4682989	1	0	0	0	1	0	4681634	4906964	chr1:4681634-4906964
1.1.1.28_locus_tag=all_04697	1	4906280	4908025	2.3.1.183_locus_tag=all_04698	1	4908111	4908665	0	0	1	0	1	0	4906280	4908665	chr1:4906280-4908665
tsaE_product=tRNA threonylcarbamoyladenosine biosynthesis protein TsaE	1	4908347	4908808	nnr_product=Bifunctional NAD(P)H-hydrate repair enzyme Nnr	1	4908801	4910312	0	0	0	1	1	1	4908347	4910312	chr1:4908347-4910312
1.3.5.4_locus_tag=all_04718	1	4922326	4924116	1.3.5.1_locus_tag=all_04719	1	4924109	4924843	0	0	0	1	1	1	4922326	4924843	chr1:4922326-4924843
1.3.5.4_locus_tag=all_04718	1	4922326	4924116	frdC_product=Fumarate reductase subunit C	1	4924854	4925249	0	0	0	1	1	0	4922326	4925249	chr1:4922326-4925249
1.3.5.4_locus_tag=all_04718	1	4922326	4924116	frdD_product=Fumarate reductase subunit D	1	4925260	4925619	0	0	0	1	1	0	4922326	4925619	chr1:4922326-4925619
6.3.2.3_locus_tag=all_04744	1	4923937	4924887	2.1.1.193_locus_tag=all_04745	1	4924908	4925639	0	1	0	0	1	0	4923937	4925639	chr1:4923937-4925639
rpsE_product=30S ribosomal protein S5	1	436190	436693	rplQ_product=50S ribosomal protein L17	1	441422	441808	1	0	0	0	1	0	436190	441808	chr1:436190-441808
rpsE_product=30S ribosomal protein S5	1	436190	436693	2.7.7.6_locus_tag=all_00420	1	445808	446797	1	0	0	0	1	0	436190	446797	chr1:436190-446797
frdD_product=Fumarate reductase subunit D	1	4925260	4925619	1.3.5.4_locus_tag=all_01623	1	1686734	1688524	0	0	1	0	1	0	1686734	4925619	chr1:1686734-4925619
3.1.11.-_locus_tag=all_04659	1	4934720	4935511	tatC_product=Sec-independent protein translocase protein TatC	1	1454712	1455491	1	0	0	0	1	0	1454712	4935511	chr1:1454712-4935511
rpmD_product=50S ribosomal protein L30	1	436697	436876	rplQ_product=50S ribosomal protein L17	1	441422	441808	1	0	0	0	1	0	436697	441808	chr1:436697-441808
rpmD_product=50S ribosomal protein L30	1	436697	436876	2.7.7.6_locus_tag=all_00420	1	445808	446797	1	0	0	0	1	0	436697	446797	chr1:436697-446797
1.4.4.2_locus_tag=all_04787	1	4971025	4973898	antibiotic resistant fabG_31_product=fabG is a 3-oxoacyl-acyl carrier protein reductase involved in lipid metabolism and fatty acid biosynthesis.The bacterial biocide Triclosan blocks the final reduction step in fatty acid elongation%2C inhibiting biosynthesis. Point mutations in fabG can confer resistance to Triclosan.	1	4973961	4974704	0	1	0	0	1	0	4971025	4974704	chr1:4971025-4974704
rplO_product=50S ribosomal protein L15	1	436880	437314	rplQ_product=50S ribosomal protein L17	1	441422	441808	1	0	0	0	1	0	436880	441808	chr1:436880-441808
fimA_2_product=Type-1 fimbrial protein%2C A chain	1	5017543	5018079	fim_product=Fimbrial subunit type 1	1	907922	908470	0	1	0	0	1	0	907922	5018079	chr1:907922-5018079
4.1.3.36_locus_tag=all_04788	1	5018652	5019509	4.2.99.20_locus_tag=all_04789	1	5019524	5020282	0	0	1	0	1	0	5018652	5020282	chr1:5018652-5020282
1.6.5.11_locus_tag=all_04794	1	5024951	5026408	1.6.5.11_locus_tag=all_04795	1	5026415	5027944	0	0	1	0	1	0	5024951	5027944	chr1:5024951-5027944
1.6.5.11_locus_tag=all_04798	1	5030251	5030805	1.6.5.11_locus_tag=all_04800	1	5031374	5032351	0	0	1	0	1	0	5030251	5032351	chr1:5030251-5032351
1.6.5.11_locus_tag=all_04799	1	5030817	5031359	1.6.5.11_locus_tag=all_04800	1	5031374	5032351	0	0	1	0	1	0	5030817	5032351	chr1:5030817-5032351
rpsM_product=30S ribosomal protein S13	1	438950	439306	2.7.7.6_locus_tag=all_00416	1	440392	441381	0	0	0	1	1	0	438950	441381	chr1:438950-441381
1.6.5.11_locus_tag=all_04802	1	5035107	5036444	1.6.5.11_locus_tag=all_04803	1	5036441	5036941	0	0	1	0	1	1	5035107	5036941	chr1:5035107-5036941
1.6.5.11_locus_tag=all_04805	1	5038839	5039513	1.6.5.-_locus_tag=all_04806	1	5039529	5039888	0	0	1	0	1	0	5038839	5039888	chr1:5038839-5039888
ftsN_product=Cell division protein FtsN	1	5049857	5050711	3.4.25.2_locus_tag=all_04767	1	5050803	5051333	1	0	0	0	1	0	5049857	5051333	chr1:5049857-5051333
2.4.2.14_locus_tag=all_04829	1	5061792	5063309	cvpA_product=Colicin V production protein	1	5063343	5063831	0	0	1	0	1	0	5061792	5063831	chr1:5061792-5063831
cvpA_product=Colicin V production protein	1	5063343	5063831	2.4.2.14_locus_tag=all_01454	1	1497582	1499099	1	0	0	0	1	0	1497582	5063831	chr1:1497582-5063831
hupA_product=DNA-binding protein HU-alpha	1	5111385	5111657	3.1.21.7_locus_tag=all_04615	1	4887633	4888304	1	0	0	0	1	0	4887633	5111657	chr1:4887633-5111657
5.4.99.60_locus_tag=all_04927	1	5118212	5118847	2.1.1.195_locus_tag=all_04928	1	5118844	5119983	0	1	0	0	1	1	5118212	5119983	chr1:5118212-5119983
2.7.11.-_locus_tag=all_04889	1	5122259	5122516	2.7.1.199_locus_tag=all_04891	1	5124331	5124840	0	0	1	0	1	0	5122259	5124840	chr1:5122259-5124840
2.1.1.-_locus_tag=all_04933	1	5122943	5123668	1.3.1.106_locus_tag=all_04934	1	5123665	5124450	0	1	0	0	1	1	5122943	5124450	chr1:5122943-5124450
1.3.1.106_locus_tag=all_04934	1	5123665	5124450	4.99.1.3_locus_tag=all_04935	1	5124461	5125255	0	1	0	0	1	0	5123665	5125255	chr1:5123665-5125255
4.99.1.3_locus_tag=all_04935	1	5124461	5125255	2.1.1.151_locus_tag=all_04936	1	5125252	5125962	0	1	0	0	1	1	5124461	5125962	chr1:5124461-5125962
4.99.1.3_locus_tag=all_04935	1	5124461	5125255	cbiM_product=Cobalt transport protein CbiM	1	1015733	1016470	0	1	0	0	1	0	1015733	5125255	chr1:1015733-5125255
4.99.1.3_locus_tag=all_04935	1	5124461	5125255	cbiN_product=Cobalt transport protein CbiN	1	1016472	1016753	0	1	0	0	1	0	1016472	5125255	chr1:1016472-5125255
4.99.1.3_locus_tag=all_04935	1	5124461	5125255	cbiQ_product=Cobalt transport protein CbiQ	1	1016740	1017417	0	1	0	0	1	0	1016740	5125255	chr1:1016740-5125255
rbsB_4_product=Ribose import binding protein RbsB	1	5124860	5125750	rbsC_9_product=Ribose import permease protein RbsC	1	5125778	5126743	1	0	0	0	1	0	5124860	5126743	chr1:5124860-5126743
2.1.1.151_locus_tag=all_04936	1	5125252	5125962	cbiQ_product=Cobalt transport protein CbiQ	1	1016740	1017417	0	1	0	0	1	0	1016740	5125962	chr1:1016740-5125962
2.5.1.47_locus_tag=all_04896	1	5127897	5128808	macB_50_product=MacB is an ATP-binding cassette (ABC) transporter that exports macrolides with 14- or 15- membered lactones. It forms an antibiotic efflux complex with MacA and TolC.	1	5128927	5130021	0	0	1	0	1	0	5127897	5130021	chr1:5127897-5130021
Escherichia coli rpoB mutants conferring resistance to rifampicin_product=Point mutations that occurs in Escherichia coli rpoB resulting in resistance to rifampicin	1	5129989	5134017	rplL_product=50S ribosomal protein L7/L12	1	5134342	5134707	0	0	0	1	1	0	5129989	5134707	chr1:5129989-5134707
Escherichia coli rpoB mutants conferring resistance to rifampicin_product=Point mutations that occurs in Escherichia coli rpoB resulting in resistance to rifampicin	1	5129989	5134017	rplJ_product=50S ribosomal protein L10	1	5134774	5135271	0	0	0	1	1	0	5129989	5135271	chr1:5129989-5135271
Escherichia coli rpoB mutants conferring resistance to rifampicin_product=Point mutations that occurs in Escherichia coli rpoB resulting in resistance to rifampicin	1	5129989	5134017	rplA_product=50S ribosomal protein L1	1	5135685	5136389	0	0	0	1	1	0	5129989	5136389	chr1:5129989-5136389
Escherichia coli rpoB mutants conferring resistance to rifampicin_product=Point mutations that occurs in Escherichia coli rpoB resulting in resistance to rifampicin	1	5129989	5134017	rplK_product=50S ribosomal protein L11	1	5136393	5136821	0	0	0	1	1	0	5129989	5136821	chr1:5129989-5136821
rplL_product=50S ribosomal protein L7/L12	1	5134342	5134707	Escherichia coli rpoB mutants conferring resistance to rifampicin_product=Point mutations that occurs in Escherichia coli rpoB resulting in resistance to rifampicin	1	5129989	5134017	0	0	1	0	1	0	5129989	5134707	chr1:5129989-5134707
rplJ_product=50S ribosomal protein L10	1	5134774	5135271	Escherichia coli rpoB mutants conferring resistance to rifampicin_product=Point mutations that occurs in Escherichia coli rpoB resulting in resistance to rifampicin	1	5129989	5134017	0	0	1	0	1	0	5129989	5135271	chr1:5129989-5135271
rplA_product=50S ribosomal protein L1	1	5135685	5136389	nusG_product=Transcription termination/antitermination protein NusG	1	5136978	5137523	0	0	0	1	1	0	5135685	5137523	chr1:5135685-5137523
trkA_product=Trk system potassium uptake protein TrkA	1	443539	444915	2.1.1.176_locus_tag=all_00423	1	444929	446224	0	0	0	1	1	0	443539	446224	chr1:443539-446224
trkA_product=Trk system potassium uptake protein TrkA	1	443539	444915	arnA_2_product=arnA modifies lipid A with 4-amino-4-deoxy-L-arabinose (Ara4N) which allows gram-negative bacteria to resist the antimicrobial activity of cationic antimicrobial peptides and antibiotics such as polymyxin. arnA is found in E. coli and P. aeruginosa.	1	446277	447224	0	0	0	1	1	0	443539	447224	chr1:443539-447224
trkA_product=Trk system potassium uptake protein TrkA	1	443539	444915	3.5.1.88_locus_tag=all_00425	1	447239	447748	0	0	0	1	1	0	443539	447748	chr1:443539-447748
rplK_product=50S ribosomal protein L11	1	5136393	5136821	nusG_product=Transcription termination/antitermination protein NusG	1	5136978	5137523	0	0	0	1	1	0	5136393	5137523	chr1:5136393-5137523
nusG_product=Transcription termination/antitermination protein NusG	1	5136978	5137523	rplJ_product=50S ribosomal protein L10	1	5134774	5135271	0	0	1	0	1	0	5134774	5137523	chr1:5134774-5137523
nusG_product=Transcription termination/antitermination protein NusG	1	5136978	5137523	rplA_product=50S ribosomal protein L1	1	5135685	5136389	0	0	1	0	1	0	5135685	5137523	chr1:5135685-5137523
eutK_product=Ethanolamine utilization protein EutK	1	5138992	5139477	eutL_product=Ethanolamine utilization protein EutL	1	5139489	5140148	0	0	1	0	1	0	5138992	5140148	chr1:5138992-5140148
6.3.4.15_locus_tag=all_04923	1	5141391	5142353	1.3.1.98_locus_tag=all_04924	1	5142350	5143378	0	0	0	1	1	1	5141391	5143378	chr1:5141391-5143378
2.1.1.176_locus_tag=all_00423	1	444929	446224	arnA_2_product=arnA modifies lipid A with 4-amino-4-deoxy-L-arabinose (Ara4N) which allows gram-negative bacteria to resist the antimicrobial activity of cationic antimicrobial peptides and antibiotics such as polymyxin. arnA is found in E. coli and P. aeruginosa.	1	446277	447224	0	0	0	1	1	0	444929	447224	chr1:444929-447224
2.1.1.176_locus_tag=all_00423	1	444929	446224	3.5.1.88_locus_tag=all_00425	1	447239	447748	0	0	0	1	1	0	444929	447748	chr1:444929-447748
ftsA_2_product=Cell division protein FtsA	1	5146460	5147299	ftsQ_product=Cell division protein FtsQ	1	4493597	4494427	1	0	0	0	1	0	4493597	5147299	chr1:4493597-5147299
ftsA_2_product=Cell division protein FtsA	1	5146460	5147299	adhE_4_product=Aldehyde-alcohol dehydrogenase	1	5147309	5148712	0	0	1	0	1	0	5146460	5148712	chr1:5146460-5148712
ftsA_2_product=Cell division protein FtsA	1	5146460	5147299	eutN_product=Ethanolamine utilization protein EutN	1	5148724	5149011	0	0	1	0	1	0	5146460	5149011	chr1:5146460-5149011
ftsA_2_product=Cell division protein FtsA	1	5146460	5147299	eutM_product=Ethanolamine utilization protein EutM	1	5149140	5149430	0	0	1	0	1	0	5146460	5149430	chr1:5146460-5149430
glmU_product=Bifunctional protein GlmU	1	5147248	5148618	2.6.1.16_locus_tag=all_04861	1	5148802	5150631	1	0	0	0	1	0	5147248	5150631	chr1:5147248-5150631
adhE_4_product=Aldehyde-alcohol dehydrogenase	1	5147309	5148712	eutN_product=Ethanolamine utilization protein EutN	1	5148724	5149011	0	0	1	0	1	0	5147309	5149011	chr1:5147309-5149011
adhE_4_product=Aldehyde-alcohol dehydrogenase	1	5147309	5148712	eutM_product=Ethanolamine utilization protein EutM	1	5149140	5149430	0	0	1	0	1	0	5147309	5149430	chr1:5147309-5149430
eutN_product=Ethanolamine utilization protein EutN	1	5148724	5149011	eutM_product=Ethanolamine utilization protein EutM	1	5149140	5149430	0	0	1	0	1	0	5148724	5149430	chr1:5148724-5149430
eutM_product=Ethanolamine utilization protein EutM	1	5149140	5149430	eutN_product=Ethanolamine utilization protein EutN	1	5148724	5149011	0	1	0	0	1	0	5148724	5149430	chr1:5148724-5149430
pduV_2_product=Propanediol utilization protein PduV	1	5151945	5152424	eutS_product=Ethanolamine utilization protein EutS	1	5152437	5152772	0	0	1	0	1	0	5151945	5152772	chr1:5151945-5152772
4.3.1.17_locus_tag=all_04973	1	5161198	5162565	sdaC_2_product=Serine transporter	1	5162631	5163920	0	1	0	0	1	0	5161198	5163920	chr1:5161198-5163920
arnA_2_product=arnA modifies lipid A with 4-amino-4-deoxy-L-arabinose (Ara4N) which allows gram-negative bacteria to resist the antimicrobial activity of cationic antimicrobial peptides and antibiotics such as polymyxin. arnA is found in E. coli and P. aeruginosa.	1	446277	447224	PmrF_1_product=PmrF is required for the synthesis and transfer of 4-amino-4-deoxy-L-arabinose (Ara4N) to Lipid A%2C which allows gram-negative bacteria to resist the antimicrobial activity of cationic antimicrobial peptides and antibiotics such as polymyxin	1	294245	295228	0	0	1	0	1	0	294245	447224	chr1:294245-447224
2.5.1.61_locus_tag=all_04970	1	5192381	5193337	4.2.1.75_locus_tag=all_04971	1	5193334	5194074	0	0	0	1	1	1	5192381	5194074	chr1:5192381-5194074
4.2.1.75_locus_tag=all_04971	1	5193334	5194074	2.1.1.107_locus_tag=all_04972	1	5194096	5195277	0	0	0	1	1	0	5193334	5195277	chr1:5193334-5195277
2.7.7.60_locus_tag=all_05004	1	5200167	5200877	4.6.1.12_locus_tag=all_05005	1	5200877	5201356	0	1	0	0	1	1	5200167	5201356	chr1:5200167-5201356
der_product=GTPase Der	1	5205989	5207467	bamB_product=Outer membrane protein assembly factor BamB	1	1347204	1348382	0	0	1	0	1	0	1347204	5207467	chr1:1347204-5207467
3.4.11.23_locus_tag=all_04979	1	5225805	5227091	fdx_product=2Fe-2S ferredoxin	1	1328264	1328599	0	0	1	0	1	0	1328264	5227091	chr1:1328264-5227091
1.6.5.11_locus_tag=all_05056	1	5253575	5254117	3.4.23.51_locus_tag=all_05059	1	5255284	5255754	0	1	0	0	1	0	5253575	5255754	chr1:5253575-5255754
1.6.5.11_locus_tag=all_05056	1	5253575	5254117	3.1.-.-_locus_tag=all_05060	1	5255751	5256059	0	1	0	0	1	0	5253575	5256059	chr1:5253575-5256059
3.4.23.51_locus_tag=all_05059	1	5255284	5255754	3.1.-.-_locus_tag=all_05060	1	5255751	5256059	0	1	0	0	1	1	5255284	5256059	chr1:5255284-5256059
yfhL_product=putative ferredoxin-like protein YfhL	1	5262674	5262934	2.7.8.7_locus_tag=all_05012	1	5262947	5263327	0	0	1	0	1	0	5262674	5263327	chr1:5262674-5263327
yfhL_product=putative ferredoxin-like protein YfhL	1	5262674	5262934	2.6.99.2_locus_tag=all_05013	1	5263327	5264058	0	0	1	0	1	0	5262674	5264058	chr1:5262674-5264058
2.7.8.7_locus_tag=all_05012	1	5262947	5263327	2.6.99.2_locus_tag=all_05013	1	5263327	5264058	0	0	1	0	1	1	5262947	5264058	chr1:5262947-5264058
recO_product=DNA repair protein RecO	1	5264070	5264807	era_product=GTPase Era	1	5264819	5265724	0	0	1	0	1	0	5264070	5265724	chr1:5264070-5265724
recO_product=DNA repair protein RecO	1	5264070	5264807	2.6.99.2_locus_tag=all_05206	1	5402134	5402865	0	1	0	0	1	0	5264070	5402865	chr1:5264070-5402865
5.99.1.2_locus_tag=all_00428	1	449472	450014	2.7.7.87_locus_tag=all_00429	1	450019	450591	0	0	0	1	1	0	449472	450591	chr1:449472-450591
era_product=GTPase Era	1	5264819	5265724	3.1.26.3_locus_tag=all_05016	1	5265721	5266401	0	0	1	0	1	1	5264819	5266401	chr1:5264819-5266401
3.4.21.89_locus_tag=all_05017	1	5266651	5267625	tet32_product=Tet32 is a tetracycline resistance gene similar to Tet(O)%2C and binds to the ribosome to confer tetracycline resistance as a ribosomal protection protein.	1	1286523	1288322	0	0	1	0	1	0	1286523	5267625	chr1:1286523-5267625
6.3.2.2_locus_tag=all_05095	1	5286683	5288239	4.4.1.21_locus_tag=all_05096	1	5288396	5288911	0	1	0	0	1	0	5286683	5288911	chr1:5286683-5288911
fdoI_product=Formate dehydrogenase%2C cytochrome b556(fdo) subunit	1	5316236	5316871	fdoH_product=Formate dehydrogenase-O iron-sulfur subunit	1	5315337	5316239	0	0	1	0	1	1	5315337	5316871	chr1:5315337-5316871
ffh_product=Signal recognition particle protein	1	5355238	5356602	rpsP_product=30S ribosomal protein S16	1	1246633	1246881	0	1	0	0	1	0	1246633	5356602	chr1:1246633-5356602
atpB_product=ATP synthase subunit a	1	5365185	5366000	atpH_product=ATP synthase subunit delta	1	5366825	5367358	0	0	0	1	1	0	5365185	5367358	chr1:5365185-5367358
atpE_product=ATP synthase subunit c	1	5366050	5366289	3.6.3.14_locus_tag=all_05138	1	5369853	5371235	0	0	0	1	1	0	5366050	5371235	chr1:5366050-5371235
atpF_product=ATP synthase subunit b	1	5366340	5366810	3.6.3.14_locus_tag=all_03915	1	4082912	4084453	0	1	0	0	1	0	4082912	5366810	chr1:4082912-5366810
atpF_product=ATP synthase subunit b	1	5366340	5366810	3.6.3.14_locus_tag=all_05138	1	5369853	5371235	0	0	0	1	1	0	5366340	5371235	chr1:5366340-5371235
atpH_product=ATP synthase subunit delta	1	5366825	5367358	3.6.3.14_locus_tag=all_05138	1	5369853	5371235	0	0	0	1	1	0	5366825	5371235	chr1:5366825-5371235
5.99.1.2_locus_tag=all_00432	1	454889	455431	2.7.7.87_locus_tag=all_00433	1	455436	456008	1	0	0	0	1	0	454889	456008	chr1:454889-456008
4.4.1.21_locus_tag=all_05126	1	5378579	5379094	6.3.2.2_locus_tag=all_05127	1	5379251	5380807	0	0	1	0	1	0	5378579	5380807	chr1:5378579-5380807
1.8.1.2_locus_tag=all_00065	1	72307	72750	5.4.99.26_locus_tag=all_00066	1	72755	73549	0	0	1	0	1	0	72307	73549	chr1:72307-73549
2.6.99.2_locus_tag=all_05206	1	5402134	5402865	2.7.8.7_locus_tag=all_05207	1	5402865	5403245	0	1	0	0	1	1	5402134	5403245	chr1:5402134-5403245
2.1.1.200_locus_tag=all_05231	1	5432428	5433162	iscR_product=HTH-type transcriptional regulator IscR	1	5232304	5232795	0	1	0	0	1	0	5232304	5433162	chr1:5232304-5433162
1.1.1.205_locus_tag=all_05257	1	5463202	5464668	6.3.5.2_locus_tag=all_05258	1	5464736	5466313	0	1	0	0	1	0	5463202	5466313	chr1:5463202-5466313
arsB_2_product=Arsenical pump membrane protein	2	43605	44894	1.20.4.1_locus_tag=all_05208	2	44907	45332	0	0	0	1	1	0	43605	45332	chr2:43605-45332
OXA-1_product=OXA-1 is a beta-lactamase found in E. coli	2	53975	54805	catB3_product=catB3 is a plasmid or chromosome-encoded variant of the cat gene found in Salmonella typhimurium%2C Acinetobacter baumannii and Escherichia coli	2	54943	55491	0	0	1	0	1	0	53975	55491	chr2:53975-55491
hspA_product=Spore protein SP21	2	91958	92527	clpC_product=ATP-dependent Clp protease ATP-binding subunit ClpC	2	28785	31580	0	0	1	0	1	0	28785	92527	chr2:28785-92527
3.6.3.16_locus_tag=all_05295	2	110296	111636	arsD_2_product=Arsenical resistance operon trans-acting repressor ArsD	2	111655	112017	0	0	1	0	1	0	110296	112017	chr2:110296-112017
3.1.-.-_locus_tag=all_05014	2	113427	113954	hupB_2_product=DNA-binding protein HU-beta	3	4814	5086	1	0	0	0	1	0	4814	113954	chr2:4814-113954
panF_product=Sodium/pantothenate symporter	1	472021	473472	yhdT_product=putative membrane protein YhdT	1	473462	473704	1	0	0	0	1	1	472021	473704	chr1:472021-473704
3.6.-.-_locus_tag=all_05338	2	158101	159267	virB_product=Virulence regulon transcriptional activator VirB	2	159267	160238	0	0	1	0	1	1	158101	160238	chr2:158101-160238
higB2_2_product=Putative toxin HigB2	3	3749	4099	higA1_2_product=Antitoxin HigA1	4	4108	4410	0	1	0	0	1	0	3749	4410	chr3:3749-4410
higA1_3_product=Antitoxin HigA1	3	4104	4406	higA_2_product=Antitoxin HigA	6	164989	165228	1	0	0	0	1	0	4104	165228	chr3:4104-165228
hupB_2_product=DNA-binding protein HU-beta	3	4814	5086	3.1.-.-_locus_tag=all_05384	3	5144	5671	0	0	1	0	1	0	4814	5671	chr3:4814-5671
hupB_2_product=DNA-binding protein HU-beta	3	4814	5086	3.1.-.-_locus_tag=all_05336	4	5148	5675	0	1	0	0	1	0	4814	5675	chr3:4814-5675
sul2_product=Sul2 is a sulfonamide resistant dihydropteroate synthase of Gram-negative bacteria%2C usually found on small plasmids.	3	5557	6372	dfrA14_product=dfrA14 is an integron-encoded dihydrofolate reductase found in Escherichia coli	3	6972	7454	0	0	0	1	1	0	5557	7454	chr3:5557-7454
APH(3'')-Ib_product=APH(3'')-Ib is an aminoglycoside phosphotransferase encoded by plasmids%2C transposons%2C integrative conjugative elements and chromosomes in Enterobacteriaceae and Pseudomonas spp.	3	6433	6975	dfrA14_product=dfrA14 is an integron-encoded dihydrofolate reductase found in Escherichia coli	3	6972	7454	0	0	0	1	1	1	6433	7454	chr3:6433-7454
APH(3'')-Ib_product=APH(3'')-Ib is an aminoglycoside phosphotransferase encoded by plasmids%2C transposons%2C integrative conjugative elements and chromosomes in Enterobacteriaceae and Pseudomonas spp.	3	6433	6975	APH(6)-Id_product=APH(6)-Id is an aminoglycoside phosphotransferase encoded by plasmids%2C integrative conjugative elements and chromosomal genomic islands in K. pneumoniae%2C Salmonella spp.%2C E. coli%2C Shigella flexneri%2C Providencia alcalifaciens%2C Pseudomonas spp.%2C V. cholerae%2C Edwardsiella tarda%2C Pasteurella multocida and Aeromonas bestiarum	3	119869	120705	0	0	1	0	1	0	6433	120705	chr3:6433-120705
2.7.1.24_locus_tag=all_05121	3	12581	13225	dfrA13_product=dfrA13 is an integron-encoded dihydrofolate reductase found in Escherichia coli	3	13225	13701	1	0	0	0	1	1	12581	13701	chr3:12581-13701
korB_product=Transcriptional repressor protein KorB	3	115428	116609	3.6.-.-_locus_tag=all_05507	3	116613	117398	0	0	1	0	1	0	115428	117398	chr3:115428-117398
rmtB_product=RmtB is a 16S rRNA methyltransferase that targets mature or nearly mature 30S subunits. It transfers a methyl group from S-adenosyl-L-methionine to N7-G1405 of the 16S rRNA%2C an aminoglycoside binding site.	3	130352	131107	TEM-126_product=TEM-126 is an extended-spectrum beta-lactamase found in E. coli.	3	129322	130182	1	0	0	0	1	0	129322	131107	chr3:129322-131107
sul1_2_product=Sul1 is a sulfonamide resistant dihydropteroate synthase of Gram-negative bacteria. It is linked to other resistance genes of class 1 integrons.	3	139667	140638	qacH_3_product=qacH is a subunit of the qac multidrug efflux pump in Vibrio cholerae	3	140632	140979	0	0	1	0	1	1	139667	140979	chr3:139667-140979
arr-3_product=arr-3 is a plasmid-encoded ribosyltransferase found in Vibrio fluvialis	3	144596	145048	ANT(2'')-Ia_product=Plasmid or integron-encoded nucleotidylylation of 2-deoxystreptamine aminoglycosides at the hydroxyl group at position 2'' in P. aeruginosa%2C K. pneumoniae%2C Morganella morganii%2C E. coli%2C S. typhimurium%2C C. freundii and A. baumannii	3	145133	145666	0	0	1	0	1	0	144596	145666	chr3:144596-145666
4.2.1.10_locus_tag=all_00453	1	475665	476117	msrQ_product=Protein-methionine-sulfoxide reductase heme-binding subunit MsrQ	1	734428	735036	1	0	0	0	1	0	475665	735036	chr1:475665-735036
VEB-3_product=VEB-3 is a beta-lactamase found in Enterobacter cloacae	3	145811	146710	ANT(2'')-Ia_product=Plasmid or integron-encoded nucleotidylylation of 2-deoxystreptamine aminoglycosides at the hydroxyl group at position 2'' in P. aeruginosa%2C K. pneumoniae%2C Morganella morganii%2C E. coli%2C S. typhimurium%2C C. freundii and A. baumannii	3	145133	145666	1	0	0	0	1	0	145133	146710	chr3:145133-146710
glpR_6_product=Glycerol-3-phosphate regulon repressor	4	40908	41669	SHV-100_2_product=SHV-100 is a beta-lactamase found in Klebsiella pneumoniae. It differs from SHV-1 by a 35SESQLSGRVGMIE36 insertion.	4	41690	42550	0	0	0	1	1	0	40908	42550	chr4:40908-42550
fis_product=DNA-binding protein Fis	1	479882	480178	1.3.1.-_locus_tag=all_00466	1	480203	481168	0	0	0	1	1	0	479882	481168	chr1:479882-481168
ssb_2_product=Single-stranded DNA-binding protein	4	70094	70621	6.6.1.2_locus_tag=all_05413	4	71604	72572	0	1	0	0	1	0	70094	72572	chr4:70094-72572
vgaC_2_product=vgaC is an efflux protein expressed in staphylococci that confers resistance to streptogramin A antibiotics. It is associated with plasmid DNA.	5	9388	9618	3.1.-.-_locus_tag=all_05291	5	9615	10031	1	0	0	0	1	1	9388	10031	chr5:9388-10031
AAC(6')-Ib7_product=AAC(6')-Ib7 is a plasmid-encoded aminoglycoside acetyltransferase in E. cloacae and C. freundii	5	9442	10047	OXA-1_product=OXA-1 is a beta-lactamase found in E. coli	2	53975	54805	0	0	1	0	1	0	9442	54805	chr5:9442-54805
AAC(6')-Ib7_product=AAC(6')-Ib7 is a plasmid-encoded aminoglycoside acetyltransferase in E. cloacae and C. freundii	5	9442	10047	tnpR_3_product=Transposon Tn3 resolvase	5	10230	10787	0	0	0	1	1	0	9442	10787	chr5:9442-10787
APH(6)-Id_3_product=APH(6)-Id is an aminoglycoside phosphotransferase encoded by plasmids%2C integrative conjugative elements and chromosomal genomic islands in K. pneumoniae%2C Salmonella spp.%2C E. coli%2C Shigella flexneri%2C Providencia alcalifaciens%2C Pseudomonas spp.%2C V. cholerae%2C Edwardsiella tarda%2C Pasteurella multocida and Aeromonas bestiarum	6	45220	46056	APH(3'')-Ib_3_product=APH(3'')-Ib is an aminoglycoside phosphotransferase encoded by plasmids%2C transposons%2C integrative conjugative elements and chromosomes in Enterobacteriaceae and Pseudomonas spp.	6	46056	46475	1	0	0	0	1	1	45220	46475	chr6:45220-46475
3.6.-.-_locus_tag=all_05481	6	140036	141202	virB_3_product=Virulence regulon transcriptional activator VirB	6	141202	142173	1	0	0	0	1	1	140036	142173	chr6:140036-142173
accB_product=Biotin carboxyl carrier protein of acetyl-CoA carboxylase	1	485573	486040	4.2.1.10_locus_tag=all_00472	1	486063	486515	0	0	0	1	1	0	485573	486515	chr1:485573-486515
accB_product=Biotin carboxyl carrier protein of acetyl-CoA carboxylase	1	485573	486040	msrQ_product=Protein-methionine-sulfoxide reductase heme-binding subunit MsrQ	1	734428	735036	1	0	0	0	1	0	485573	735036	chr1:485573-735036
mreD_product=Rod shape-determining protein MreD	1	493200	493688	yhdE_product=Maf-like protein YhdE	1	483298	483879	1	0	0	0	1	0	483298	493688	chr1:483298-493688
mreD_product=Rod shape-determining protein MreD	1	493200	493688	mreB_product=Rod shape-determining protein MreB	1	491094	492137	0	0	1	0	1	0	491094	493688	chr1:491094-493688
mreD_product=Rod shape-determining protein MreD	1	493200	493688	mreC_product=Cell shape-determining protein MreC	1	492208	493200	0	0	1	0	1	1	492208	493688	chr1:492208-493688
exbD_1_product=Biopolymer transport protein ExbD	1	500068	500493	3.1.2.-_locus_tag=all_02351	1	2433290	2433694	0	1	0	0	1	0	500068	2433694	chr1:500068-2433694
exbB_1_product=Biopolymer transport protein ExbB	1	500500	501231	3.1.2.-_locus_tag=all_02351	1	2433290	2433694	0	1	0	0	1	0	500500	2433694	chr1:500500-2433694
1.3.3.3_locus_tag=all_00070	1	77094	77993	3.5.1.28_locus_tag=all_00071	1	77993	78865	0	1	0	0	1	1	77094	78865	chr1:77094-78865
sspA_product=Stringent starvation protein A	1	514518	515156	5.1.3.9_locus_tag=all_00490	1	513973	514677	1	0	0	0	1	1	513973	515156	chr1:513973-515156
sspB_product=Stringent starvation protein B	1	515160	515654	5.1.3.9_locus_tag=all_00490	1	513973	514677	1	0	0	0	1	0	513973	515654	chr1:513973-515654
2.7.11.-_locus_tag=all_00500	1	530183	530455	2.7.1.-_locus_tag=all_00502	1	531352	531840	1	0	0	0	1	0	530183	531840	chr1:530183-531840
2.7.11.-_locus_tag=all_00500	1	530183	530455	hpf_1_product=Ribosome hibernation promoting factor	1	531911	532198	1	0	0	0	1	0	530183	532198	chr1:530183-532198
2.7.11.-_locus_tag=all_00500	1	530183	530455	rapZ_product=RNase adapter protein RapZ	1	688663	689517	1	0	0	0	1	0	530183	689517	chr1:530183-689517
lptC_product=Lipopolysaccharide export system protein LptC	1	536754	537329	3.1.3.45_locus_tag=all_00518	1	537326	537892	0	0	0	1	1	1	536754	537892	chr1:536754-537892
lptC_product=Lipopolysaccharide export system protein LptC	1	536754	537329	tetA(48)_3_product=TetA(48) is a Tetracycline efflux pump described in Paenibacillus sp. LC231%2C a strain of Paenibacillus isolated from Lechuguilla Cave%2C NM%2C USA. Described by Pawlowski et al. 2016.	1	685542	686267	0	0	1	0	1	0	536754	686267	chr1:536754-686267
[truncated: 444 more rows]

## Sheet: L.3
gn1	chr1	start	end	gn1.1	chr1.1	start.1	end.1	gn1.2	chr1.2	start.2	end.2	1_GR_13	2_GR_12	16_GR_13	20_GR_12	sum	overlap	region_start	region_end	ENS
[truncated: 1,570 more rows]

[truncated: 7 more sheets: L.4, L.5, L.6, L.7, L.8, L.9, L.10]
